# Supplementary material for: Skilled birth attendance and its associated factors in Chad and Nigeria: A multilevel analysis of DHS data
Source: PLOS Glob Public Health. 2025 Dec 10;5(12):e0005290. doi: 10.1371/journal.pgph.0005290 (PMC12694868; doi:10.1371/journal.pgph.0005290)
Supplement: S1 Data — (CSV) [file pgph.0005290.s001.csv]

v000	v025	v030	v034	v042	v044	v045a	v106	v113	v115	v116	v119	v120	v121	v122	v123	v124	v125	v130	v133	v135	v136	v137	v138	v149	v150	v151	v152	v153	awfactt	awfactu	awfactr	awfacte	awfactw	v155	v156	v157	v158	v159	v160	v190	ml101	v210	v211	v212	v213	v215	v216	v217	v218
TD6	urban	201	1	not selected	woman not selected		no education	piped to neighbor	10	pit latrine without slab/open pit	no	yes	no	no	no	yes	no	islam	0	usual resident	7	3	1	no education	wife	male	43	no	100	100	100	100	100	cannot read at all		not at all	at least once a week	not at all	no	richest	no net	0	1270	16	no or unsure	before last birth	no	middle of the cycle	5
TD6	urban	201	1	not selected	woman selected and interviewed		no education	piped to neighbor	10	pit latrine with slab	no	yes	no	no	no	yes	no	islam	0	usual resident	4	1	1	no education	wife	male	30	no	100	100	100	100	100	cannot read at all		not at all	at least once a week	not at all	yes	richest	no net	0	1351	16	no or unsure	before last birth	no	after period ended	1
NG7	urban	701	1	not selected	woman not selected	english	secondary	public tap/standpipe	on premises	flush to pit latrine	yes	yes	yes	no	no	no	no	other christian	12	usual resident	5	3	1	complete secondary	wife	male	40	no	100	100	100	100	100	able to read only parts of sentence		not at all	at least once a week	less than once a week	yes	richer	only treated nets	0	1361	23	no or unsure	317	no	after period ended	3
TD6	urban	201	husband not in household	not selected	woman not selected		no education	unprotected well	on premises	pit latrine without slab/open pit	no	no	no	no	yes	no	no	catholic	0	usual resident	7	2	2	no education	sister	female	80	no	100	100	100	100	100	cannot read at all		not at all	not at all	not at all	no	richer	no net	0	1197	15	no or unsure	before last birth	no	at any time	8
NG7	urban	701	1	selected	woman selected and interviewed	english	secondary	tube well or borehole	7	flush to piped sewer system	yes	no	yes	yes	no	no	no	other christian	12	usual resident	3	1	1	complete secondary	wife	male	43	no	100	100	100	100	100	able to read only parts of sentence		at least once a week	at least once a week	at least once a week	no	richest	only treated nets	0	1386	32	no or unsure	306	no	middle of the cycle	1
NG7	urban	701	1	selected	woman selected and interviewed	english	secondary	sachet water	5	flush to pit latrine	yes	no	yes	yes	no	no	yes	catholic	12	usual resident	3	1	1	complete secondary	wife	male	36	no	100	100	100	100	100	cannot read at all		not at all	less than once a week	at least once a week	no	richest	only treated nets	0	1394	25	yes	309	no	after period ended	1
TD6	urban	201		not selected	woman not selected		secondary	piped to neighbor	15	pit latrine without slab/open pit	no	yes	no	no	no	no	no	islam	9	usual resident	9	2	1	incomplete secondary	daughter	female	51	no	100	100	100	100	100	able to read whole sentence		not at all	at least once a week	at least once a week	yes	richest	no net	0	1263	18	no or unsure	112	yes	middle of the cycle	4
NG7	urban	701	1	not selected	woman not selected	english	secondary	public tap/standpipe	on premises	flush to pit latrine	yes	yes	yes	no	no	no	no	other christian	12	usual resident	5	3	1	complete secondary	wife	male	40	no	100	100	100	100	100	able to read only parts of sentence		not at all	at least once a week	less than once a week	yes	richer	only treated nets	0	1361	23	no or unsure	317	no	after period ended	3
NG7	urban	701	husband not in household	not selected	woman not selected	english	higher	public tap/standpipe	20	flush to piped sewer system	yes	yes	yes	yes	no	no	yes	catholic	15	usual resident	6	2	1	higher	head	female	29	no	100	100	100	100	100	able to read whole sentence		not at all	at least once a week	at least once a week	no	richest	only treated nets	0	1313	28	no or unsure	309	no	after period ended	3
NG7	urban	701		not selected	woman not selected	english	secondary	public tap/standpipe	10	flush to pit latrine	yes	yes	yes	yes	no	no	no	other christian	12	usual resident	7	1	2	complete secondary	daughter	female	50	no	100	100	100	100	100	able to read whole sentence		at least once a week	at least once a week	at least once a week	no	richest	only treated nets	0	1386	21	no or unsure	115	yes	middle of the cycle	1
TD6	urban	201	1	not selected	woman not selected		no education	piped to neighbor	10	pit latrine without slab/open pit	no	yes	no	no	no	yes	no	islam	0	usual resident	7	3	1	no education	wife	male	43	no	100	100	100	100	100	cannot read at all		not at all	at least once a week	not at all	no	richest	no net	0	1270	16	no or unsure	before last birth	no	middle of the cycle	5
TD6	urban	201	husband not in household	not selected	woman selected and interviewed		no education	unprotected well	on premises	pit latrine without slab/open pit	no	no	no	no	yes	no	no	catholic	0	usual resident	7	2	2	no education	niece by blood	female	80	no	100	100	100	100	100	cannot read at all		not at all	not at all	not at all	no	richer	no net	0	1365	20	no or unsure	weeks: 1	yes	at any time	1
TD6	urban	201	1	not selected	woman selected and interviewed		primary	piped to yard/plot	on premises	pit latrine without slab/open pit	no	yes	no	no	no	no	no	islam	4	usual resident	6	1	1	incomplete primary	wife	male	35	no	100	100	100	100	100	cannot read at all		not at all	at least once a week	not at all	yes	richest	no net	0	1254	15	no or unsure	111	yes	middle of the cycle	4
TD6	urban	201	husband not in household	not selected	woman not selected		no education	unprotected well	on premises	pit latrine without slab/open pit	no	no	no	no	yes	no	no	catholic	0	usual resident	7	2	2	no education	sister	female	80	no	100	100	100	100	100	cannot read at all		not at all	not at all	not at all	no	richer	no net	0	1197	15	no or unsure	before last birth	no	at any time	8
TD6	urban	201	1	not selected	woman not selected		primary	unprotected well	on premises	pit latrine with slab	no	yes	no	no	yes	no	no	other christian	4	usual resident	7	1	1	incomplete primary	wife	male	38	no	100	100	100	100	100	able to read only parts of sentence		not at all	at least once a week	not at all	yes	richest	no net	0	1226	23	yes	305	no	at any time	5
TD6	urban	201		not selected	woman selected and interviewed		secondary	unprotected well	on premises	pit latrine with slab	no	yes	no	no	yes	no	no	catholic	9	usual resident	15	3	2	incomplete secondary	daughter	male	75	no	100	100	100	100	100	able to read whole sentence		not at all	at least once a week	not at all	no	richest	no net	0	1196	19	no or unsure	112	yes	middle of the cycle	4
NG7	urban	701	1	selected	woman selected and interviewed	english	secondary	public tap/standpipe	on premises	flush to piped sewer system	yes	yes	yes	no	no	no	no	other christian	12	usual resident	3	1	1	complete secondary	wife	male	35	no	100	100	100	100	100	able to read whole sentence		less than once a week	at least once a week	at least once a week	yes	richest	only treated nets	0	1413	19	no or unsure	before last birth	no	after period ended	1
TD6	urban	201	1	not selected	woman not selected		secondary	unprotected well	on premises	pit latrine with slab	no	yes	no	no	yes	no	no	catholic	8	usual resident	4	1	1	incomplete secondary	wife	male	35	no	100	100	100	100	100	able to read whole sentence		not at all	not at all	not at all	yes	richest	no net	0	1324	25	no or unsure	102	yes	at any time	1
NG7	urban	701	1	selected	woman selected and interviewed	english	higher	public tap/standpipe	on premises	flush to piped sewer system	yes	yes	yes	no	no	yes	no	other christian	14	usual resident	4	2	1	higher	wife	male	28	no	100	100	100	100	100	able to read whole sentence		at least once a week	at least once a week	at least once a week	yes	richest	only treated nets	0	1365	19	no or unsure	120	yes	after period ended	2
NG7	urban	701	husband not in household	not selected	woman not selected	english	higher	public tap/standpipe	10	flush to piped sewer system	yes	yes	yes	no	no	no	yes	other christian	15	usual resident	5	1	1	higher	daughter	male	82	no	100	100	100	100	100	able to read whole sentence		less than once a week	at least once a week	at least once a week	no	richest	only treated nets	0	1206	22	no or unsure	216	no	middle of the cycle	3
NG7	urban	701	1	selected	woman selected and interviewed	english	secondary	tube well or borehole	7	flush to piped sewer system	yes	no	yes	yes	no	no	no	other christian	12	usual resident	3	1	1	complete secondary	wife	male	43	no	100	100	100	100	100	able to read only parts of sentence		at least once a week	at least once a week	at least once a week	no	richest	only treated nets	0	1386	32	no or unsure	306	no	middle of the cycle	1
NG7	urban	701	1	selected	woman selected and interviewed	english	higher	public tap/standpipe	on premises	flush to piped sewer system	yes	yes	yes	yes	yes	yes	no	catholic	16	usual resident	4	1	1	higher	wife	male	36	no	100	100	100	100	100	able to read whole sentence		at least once a week	at least once a week	at least once a week	no	richest	only treated nets	0	1407	24	no or unsure	121	yes	at any time	1
NG7	urban	701	1	not selected	woman not selected	english	higher	rainwater	on premises	flush to piped sewer system	yes	yes	yes	yes	no	no	yes	other christian	14	usual resident	3	1	1	higher	wife	male	30	no	100	100	100	100	100	able to read whole sentence		not at all	at least once a week	at least once a week	no	richest	no net	0	1408	26	no or unsure	119	yes	after period ended	1
NG7	urban	701	1	selected	woman selected and interviewed	english	higher	public tap/standpipe	on premises	flush to piped sewer system	yes	yes	yes	no	no	yes	no	other christian	14	usual resident	4	2	1	higher	wife	male	28	no	100	100	100	100	100	able to read whole sentence		at least once a week	at least once a week	at least once a week	yes	richest	only treated nets	0	1365	19	no or unsure	120	yes	after period ended	2
NG7	urban	701	1	selected	woman selected and interviewed	english	higher	sachet water	on premises	flush to septic tank	yes	yes	yes	yes	no	no	no	catholic	13	usual resident	4	1	1	higher	wife	male	35	no	100	100	100	100	100	able to read whole sentence		not at all	at least once a week	at least once a week	no	richest	only treated nets	0	1403	30	no or unsure	125	yes	after period ended	1
NG7	urban	701	1	not selected	woman not selected	english	secondary	public tap/standpipe	on premises	flush to piped sewer system	yes	yes	no	yes	no	no	no	catholic	12	usual resident	3	1	1	complete secondary	wife	male	39	no	100	100	100	100	100	able to read whole sentence		at least once a week	at least once a week	not at all	yes	richest	only treated nets	0	1402	32	no or unsure	121	yes	after period ended	1
TD6	urban	201		not selected	woman not selected		secondary	piped to neighbor	15	pit latrine without slab/open pit	no	yes	no	no	no	no	no	islam	9	usual resident	9	2	1	incomplete secondary	daughter	female	51	no	100	100	100	100	100	able to read whole sentence		not at all	at least once a week	at least once a week	yes	richest	no net	0	1263	18	no or unsure	112	yes	middle of the cycle	4
TD6	urban	201	husband not in household	not selected	woman not selected		no education	unprotected well	on premises	pit latrine without slab/open pit	no	no	no	no	yes	no	no	catholic	0	usual resident	7	2	2	no education	sister	female	80	no	100	100	100	100	100	cannot read at all		not at all	not at all	not at all	no	richer	no net	0	1197	15	no or unsure	before last birth	no	at any time	8
TD6	urban	201	1	not selected	woman not selected		no education	piped to yard/plot	on premises	pit latrine without slab/open pit	no	yes	no	no	no	no	no	islam	0	usual resident	4	2	1	no education	wife	male	40	no	100	100	100	100	100	cannot read at all		not at all	at least once a week	not at all	yes	richer	no net	0	1293	23	yes	303	no	middle of the cycle	3
TD6	urban	51	1	not selected	woman not selected		no education	tube well or borehole	20	no facility/bush/field	no	no	no	no	no	no	no	islam	0	usual resident	8	2	1	no education	wife	male	46	no	100	100	100	100	100	cannot read at all		not at all	not at all	not at all		poorer	no net	0	1166	24	no or unsure	before last birth	no	don't know	7
TD6	urban	51	1	not selected	woman selected and interviewed		no education	piped to neighbor	10	pit latrine without slab/open pit	no	yes	no	no	no	no	no	islam	0	usual resident	13	3	2	no education	wife	male	50	no	100	100	100	100	100	cannot read at all		not at all	not at all	not at all	yes	richest	no net	0	1145	19	no or unsure	months: 1	yes	middle of the cycle	11
TD6	urban	51	1	not selected	woman not selected		no education	piped to neighbor	20	pit latrine without slab/open pit	no	yes	no	no	no	no	yes	islam	0	usual resident	9	1	2	no education	wife	male	50	no	100	100	100	100	100	cannot read at all		not at all	not at all	less than once a week	yes	richest	only treated nets	0	1120	17	no or unsure	202	yes	don't know	7
NG7	urban	701	1	not selected	woman not selected	english	higher	sachet water	on premises	flush to piped sewer system	yes	yes	yes	yes	no	no	no	other christian	12	usual resident	4	1	2	higher	wife	male	39	no	100	100	100	100	100	able to read whole sentence		not at all	at least once a week	at least once a week	no	richest	only treated nets	0	1398	25	yes	months: 1	yes	after period ended	1
TD6	urban	51	1	not selected	woman not selected		no education	piped to neighbor	20	pit latrine without slab/open pit	no	yes	no	no	no	no	yes	islam	0	usual resident	9	1	2	no education	wife	male	50	no	100	100	100	100	100	cannot read at all		not at all	not at all	less than once a week	yes	richest	only treated nets	0	1120	17	no or unsure	202	yes	don't know	7
NG7	urban	701		not selected	woman not selected	english	higher	sachet water	on premises	flush to piped sewer system	yes	no	no	no	no	no	no	other christian	16	usual resident	2	0	2	higher	sister	female	34	no	100	100	100	100	100	able to read whole sentence		at least once a week	at least once a week	at least once a week	no	richest	no net	0	1388	25	no or unsure	day of interview	yes	after period ended	1
TD6	urban	51	1	not selected	woman not selected		no education	piped to neighbor	30	pit latrine with slab	no	no	no	no	no	no	no	islam	0	usual resident	5	1	1	no education	wife	male	35	no	100	100	100	100	100	cannot read at all		not at all	not at all	not at all	no	richest	no net	0	1233	21	no or unsure	before last birth	no	middle of the cycle	3
TD6	urban	51	1	not selected	woman not selected		no education	piped to neighbor	15	hanging toilet/latrine	no	no	no	no	no	no	no	islam	0	usual resident	5	3	1	no education	wife	male	35	no	100	100	100	100	100	cannot read at all		not at all	not at all	not at all	yes	richest	no net	0	1328	18	yes	305	no	don't know	2
NG7	urban	701	1	selected	woman selected and interviewed	english	higher	sachet water	on premises	flush to piped sewer system	yes	yes	yes	yes	no	yes	no	other christian	16	usual resident	4	2	1	higher	wife	male	30	no	100	100	100	100	100	able to read whole sentence		less than once a week	at least once a week	at least once a week	no	richest	only treated nets	0	1379	22	no or unsure	160	no	after period ended	2
TD6	urban	51		not selected	woman not selected		no education	tube well or borehole	20	pit latrine with slab	no	yes	no	no	no	no	no	islam	0	usual resident	8	3	3	no education	daughter	female	38	no	100	100	100	100	100	cannot read at all		not at all	not at all	not at all	no	richest	only treated nets	0	1339	14	no or unsure	before last birth	no	after period ended	2
TD6	urban	51		not selected	woman not selected		no education	tube well or borehole	30	no facility/bush/field	no	no	no	no	no	no	no	islam	0	usual resident	5	2	1	no education	head	female	24	no	100	100	100	100	100	cannot read at all		not at all	not at all	not at all		poorest	only treated nets	0	1289	17	no or unsure	108	yes	at any time	4
NG7	urban	701	1	not selected	woman not selected	english	higher	sachet water	on premises	flush to piped sewer system	yes	yes	yes	yes	no	yes	yes	other christian	15	usual resident	5	2	2	higher	wife	male	34	no	100	100	100	100	100	able to read whole sentence		less than once a week	at least once a week	at least once a week	no	richest	only treated nets	0	1181	15	no or unsure	before last birth	no	after period ended	3
TD6	urban	51		not selected	woman not selected		secondary	piped to yard/plot	on premises	pit latrine with slab	yes	no	no	no	no	no	no	islam	9	usual resident	9	1	2	incomplete secondary	daughter	male	50	yes	100	100	100	100	100	able to read whole sentence		not at all	not at all	not at all	no	richest	only treated nets	0	1374	17	no or unsure		no	at any time	1
TD6	urban	51	husband not in household	not selected	woman not selected		no education	piped to neighbor	30	hanging toilet/latrine	no	no	no	no	no	no	no	islam	0	usual resident	7	2	1	no education	head	female	31	no	100	100	100	100	100	cannot read at all		not at all	not at all	not at all	yes	richer	only treated nets	0	1178	14	no or unsure	before last birth	no	don't know	6
TD6	urban	51	1	not selected	woman not selected		no education	piped to neighbor	15	hanging toilet/latrine	no	no	no	no	no	no	no	islam	0	usual resident	5	3	1	no education	wife	male	35	no	100	100	100	100	100	cannot read at all		not at all	not at all	not at all	yes	richest	no net	0	1328	18	yes	305	no	don't know	2
NG7	urban	701	1	not selected	woman not selected	english	secondary	sachet water	on premises	flush to pit latrine	yes	yes	yes	yes	no	no	no	other christian	12	usual resident	4	2	1	complete secondary	wife	male	37	no	100	100	100	100	100	able to read whole sentence		at least once a week	at least once a week	at least once a week	yes	richest	only treated nets	0	1396	19	no or unsure	103	yes	after period ended	2
TD6	urban	51	1	not selected	woman selected and interviewed		no education	piped to neighbor	30	no facility/bush/field	no	yes	no	no	no	no	no		0	usual resident	6	3	1	no education	wife	male	28	no	100	100	100	100	100	cannot read at all		not at all	not at all	less than once a week		richer	no net	0	1306	20	no or unsure	before last birth	no	after period ended	3
TD6	urban	51	husband not in household	not selected	woman not selected		no education	piped to neighbor	30	hanging toilet/latrine	no	no	no	no	no	no	no	islam	0	usual resident	7	2	1	no education	head	female	31	no	100	100	100	100	100	cannot read at all		not at all	not at all	not at all	yes	richer	only treated nets	0	1178	14	no or unsure	before last birth	no	don't know	6
NG7	urban	701	1	selected	woman selected and interviewed	english	secondary	sachet water	on premises	flush to piped sewer system	yes	no	yes	yes	no	yes	no	other christian	12	usual resident	5	2	1	complete secondary	wife	male	30	no	100	100	100	100	100	able to read whole sentence		less than once a week	at least once a week	at least once a week	no	richer	only treated nets	0	1370	20	yes	305	no	after period ended	2
NG7	urban	701	1	not selected	woman not selected	english	higher	tube well or borehole	6	flush to piped sewer system	yes	yes	yes	yes	no	yes	no	other christian	16	usual resident	4	2	1	higher	wife	male	40	no	100	100	100	100	100	able to read whole sentence		not at all	less than once a week	at least once a week	no	richest	only treated nets	0	1360	22	no or unsure	109	yes	after period ended	2
NG7	urban	701	1	not selected	woman not selected	english	higher	sachet water	on premises	flush to piped sewer system	yes	yes	yes	yes	no	yes	yes	other christian	15	usual resident	5	2	2	higher	wife	male	34	no	100	100	100	100	100	able to read whole sentence		less than once a week	at least once a week	at least once a week	no	richest	only treated nets	0	1181	15	no or unsure	before last birth	no	after period ended	3
NG7	urban	701	1	not selected	woman not selected	english	secondary	protected well	9	flush to piped sewer system	no	yes	yes	no	no	yes	no	catholic	12	usual resident	5	1	2	complete secondary	wife	male	57	no	100	100	100	100	100	able to read whole sentence		not at all	at least once a week	at least once a week	no	middle	only treated nets	0	1413	22	no or unsure	107	yes	after period ended	1
TD6	urban	51	1	not selected	woman selected and interviewed		no education	piped to neighbor	30	pit latrine with slab	no	no	yes	no	no	no	yes	islam	0	usual resident	4	2	1	no education	wife	male	35	no	100	100	100	100	100	cannot read at all		not at all	not at all	not at all	yes	richest	no net	0	1316	20	no or unsure	before last birth	no	don't know	2
TD6	urban	51	1	not selected	woman not selected		no education	tube well or borehole	20	no facility/bush/field	no	no	no	no	no	no	no	islam	0	usual resident	8	2	1	no education	wife	male	46	no	100	100	100	100	100	cannot read at all		not at all	not at all	not at all		poorer	no net	0	1166	24	no or unsure	before last birth	no	don't know	7
NG7	urban	701	1	selected	woman selected and interviewed	english	secondary	rainwater	on premises	flush to piped sewer system	yes	no	yes	yes	no	yes	no	other christian	12	usual resident	5	2	1	complete secondary	wife	male	37	no	100	100	100	100	100	able to read whole sentence		less than once a week	at least once a week	at least once a week	no	richest	only treated nets	0	1371	22	no or unsure	327	no	after period ended	2
TD6	urban	51	1	not selected	woman selected and interviewed		no education	piped to neighbor	10	pit latrine without slab/open pit	no	yes	no	no	no	no	no	islam	0	usual resident	13	3	2	no education	wife	male	50	no	100	100	100	100	100	cannot read at all		not at all	not at all	not at all	yes	richest	no net	0	1145	19	no or unsure	months: 1	yes	middle of the cycle	11
NG7	urban	701	1	not selected	woman not selected	english	higher	sachet water	on premises	flush to pit latrine	yes	yes	yes	yes	no	no	yes	other christian	15	usual resident	4	1	2	higher	wife	male	35	no	100	100	100	100	100	able to read whole sentence		not at all	not at all	at least once a week	yes	richest	no net	0	1407	23	no or unsure	107	yes	after period ended	1
TD6	urban	51	1	not selected	woman selected and interviewed		no education	piped to neighbor	30	no facility/bush/field	no	yes	no	no	no	no	no		0	usual resident	6	3	1	no education	wife	male	28	no	100	100	100	100	100	cannot read at all		not at all	not at all	less than once a week		richer	no net	0	1306	20	no or unsure	before last birth	no	after period ended	3
TD6	urban	51		not selected	woman not selected		no education	tube well or borehole	30	no facility/bush/field	no	no	no	no	no	no	no	islam	0	usual resident	5	2	1	no education	head	female	24	no	100	100	100	100	100	cannot read at all		not at all	not at all	not at all		poorest	only treated nets	0	1289	17	no or unsure	108	yes	at any time	4
TD6	urban	51		not selected	woman not selected		no education	tube well or borehole	20	pit latrine with slab	no	yes	no	no	no	no	no	islam	0	usual resident	8	3	3	no education	head	female	38	no	100	100	100	100	100	cannot read at all		not at all	not at all	not at all	no	richest	only treated nets	0	1137	18	no or unsure	months: 1	yes	middle of the cycle	6
NG7	urban	701	1	selected	woman selected and interviewed	english	higher	sachet water	on premises	flush to septic tank	yes	yes	yes	yes	no	no	yes	catholic	17	usual resident	2	0	1	higher	wife	male	37	no	100	100	100	100	100	able to read whole sentence		at least once a week	at least once a week	at least once a week	no	richest	only treated nets	0	1410	30	yes	309	no	middle of the cycle	0
TD6	urban	51	1	not selected	woman not selected		no education	piped to neighbor	120	hanging toilet/latrine	no	no	no	no	no	no	no	islam	0	usual resident	7	0	2	no education	wife	male	50	no	100	100	100	100	100	cannot read at all		not at all	not at all	not at all	no	poorest	no net	0	1105	17	no or unsure	before last birth	no	don't know	6
TD6	urban	51		not selected	woman selected and interviewed		no education	piped to neighbor	15	hanging toilet/latrine	no	yes	no	no	yes	no	no	islam	0	usual resident	6	1	1	no education	daughter	female	50	no	100	100	100	100	100	cannot read at all		not at all	not at all	not at all	no	middle	no net	0	1352	18	no or unsure	days: 1	yes	don't know	1
NG7	urban	701	1	not selected	woman not selected	english	secondary	sachet water	on premises	flush to pit latrine	yes	yes	yes	yes	no	no	no	other christian	12	usual resident	4	2	1	complete secondary	wife	male	37	no	100	100	100	100	100	able to read whole sentence		at least once a week	at least once a week	at least once a week	yes	richest	only treated nets	0	1396	19	no or unsure	103	yes	after period ended	2
TD6	urban	51	husband not in household	not selected	woman not selected		no education	not a dejure resident	not a dejure resident	not a dejure resident	not a dejure resident	not a dejure resident	not a dejure resident	not a dejure resident	not a dejure resident	not a dejure resident	not a dejure resident	islam	0	visitor	8	3	3	no education	daughter	female	38	not a dejure resident	100	100	100	100	100	cannot read at all		not at all	not at all	not at all	not a dejure resident	richest	only treated nets	0	1378	15	no or unsure	before last birth	no	don't know	0
TD6	urban	51	1	not selected	woman selected and interviewed		no education	piped to neighbor	30	pit latrine with slab	no	no	yes	no	no	no	yes	islam	0	usual resident	4	2	1	no education	wife	male	35	no	100	100	100	100	100	cannot read at all		not at all	not at all	not at all	yes	richest	no net	0	1316	20	no or unsure	before last birth	no	don't know	2
NG7	urban	701	husband not in household	selected	woman selected and interviewed	english	secondary	rainwater	on premises	flush to septic tank	yes	yes	yes	no	no	yes	no	catholic	10	usual resident	7	3	1	incomplete secondary	daughter-in-law	male	68	no	100	100	100	100	100	able to read only parts of sentence		not at all	at least once a week	at least once a week	no	richer	only treated nets	0	1354	20	no or unsure	314	no	after period ended	3
TD6	urban	51		not selected	woman not selected		no education	tube well or borehole	20	pit latrine with slab	no	yes	no	no	no	no	no	islam	0	usual resident	8	3	3	no education	daughter	female	38	no	100	100	100	100	100	cannot read at all		not at all	not at all	not at all	no	richest	only treated nets	0	1339	14	no or unsure	before last birth	no	after period ended	2
TD6	urban	51	1	not selected	woman not selected		no education	piped to neighbor	30	pit latrine without slab/open pit	no	yes	no	no	yes	no	no	islam	0	usual resident	7	2	1	no education	wife	male	35	no	100	100	100	100	100	cannot read at all		not at all	not at all	not at all	yes	poorest	only treated nets	0	1279	14	no or unsure	103	yes	don't know	4
NG7	urban	701	1	selected	woman selected and interviewed	english	secondary	rainwater	on premises	flush to piped sewer system	yes	yes	yes	no	no	no	no	catholic	12	usual resident	3	1	1	complete secondary	wife	male	34	no	100	100	100	100	100	able to read whole sentence		not at all	at least once a week	at least once a week	yes	richer	only treated nets	0	1374	23	yes	307	no	after period ended	1
NG7	urban	701	1	selected	woman selected and interviewed	english	secondary	rainwater	on premises	flush to piped sewer system	yes	no	yes	yes	no	yes	no	other christian	12	usual resident	5	2	1	complete secondary	wife	male	37	no	100	100	100	100	100	able to read whole sentence		less than once a week	at least once a week	at least once a week	no	richest	only treated nets	0	1371	22	no or unsure	327	no	after period ended	2
NG7	urban	701	husband not in household	selected	woman selected and interviewed	english	secondary	rainwater	on premises	flush to septic tank	yes	yes	yes	no	no	yes	no	catholic	10	usual resident	7	3	1	incomplete secondary	daughter-in-law	male	68	no	100	100	100	100	100	able to read only parts of sentence		not at all	at least once a week	at least once a week	no	richer	only treated nets	0	1354	20	no or unsure	314	no	after period ended	3
NG7	urban	701	1	selected	woman selected and interviewed	english	higher	sachet water	on premises	flush to piped sewer system	yes	yes	yes	yes	no	yes	no	other christian	16	usual resident	4	2	1	higher	wife	male	30	no	100	100	100	100	100	able to read whole sentence		less than once a week	at least once a week	at least once a week	no	richest	only treated nets	0	1379	22	no or unsure	160	no	after period ended	2
NG7	urban	701	1	selected	woman selected and interviewed	english	secondary	sachet water	on premises	flush to piped sewer system	yes	no	yes	yes	no	yes	no	other christian	12	usual resident	5	2	1	complete secondary	wife	male	30	no	100	100	100	100	100	able to read whole sentence		less than once a week	at least once a week	at least once a week	no	richer	only treated nets	0	1370	20	yes	305	no	after period ended	2
TD6	urban	51	1	not selected	woman not selected		no education	piped to neighbor	30	pit latrine without slab/open pit	no	yes	no	no	yes	no	no	islam	0	usual resident	7	2	1	no education	wife	male	35	no	100	100	100	100	100	cannot read at all		not at all	not at all	not at all	yes	poorest	only treated nets	0	1279	14	no or unsure	103	yes	don't know	4
NG7	urban	701	1	not selected	woman not selected	english	no education	protected well	on premises	flush to pit latrine	yes	yes	yes	no	no	yes	no	other christian	0	usual resident	5	1	1	no education	wife	male	30	no	100	100	100	100	100	cannot read at all		not at all	not at all	less than once a week	no	richer	no net	0	1182	17	no or unsure	114	yes	middle of the cycle	5
NG7	urban	701	1	not selected	woman not selected	english	higher	tube well or borehole	on premises	flush to septic tank	yes	no	yes	yes	no	no	yes	catholic	15	usual resident	4	0	1	higher	wife	male	65	no	100	100	100	100	100	able to read whole sentence		less than once a week	not at all	at least once a week	no	richest	only treated nets	0	1253	20	no or unsure	108	yes	middle of the cycle	3
TD6	rural	11	1	not selected	woman selected and interviewed		no education	tube well or borehole	45	no facility/bush/field	no	no	no	no	no	no	no	islam	0	usual resident	5	2	1	no education	wife	male	40	no	100	100	100	100	100	cannot read at all		not at all	not at all	not at all		middle	no net	0	1259	15	no or unsure	before last birth	no	don't know	4
TD6	rural	11	husband not in household	not selected	woman not selected		primary	tube well or borehole	30	no facility/bush/field	no	no	no	no	no	no	no	islam	3	usual resident	2	1	1	incomplete primary	head	female	20	no	100	100	100	100	100	cannot read at all		not at all	not at all	not at all		poorer	no net	0	1371	19	no or unsure	months: 1	yes	at any time	1
TD6	rural	11	3	not selected	woman selected and interviewed		primary	tube well or borehole	30	no facility/bush/field	no	yes	no	no	no	no	no	islam	2	usual resident	5	1	1	incomplete primary	daughter	female	56	no	100	100	100	100	100	cannot read at all		not at all	not at all	not at all		middle	no net	0	1298	19	no or unsure	110	yes	middle of the cycle	2
TD6	rural	11	1	not selected	woman selected and interviewed		no education	tube well or borehole	45	no facility/bush/field	no	no	no	no	no	no	no	islam	0	usual resident	5	2	1	no education	wife	male	40	no	100	100	100	100	100	cannot read at all		not at all	not at all	not at all		middle	no net	0	1259	15	no or unsure	before last birth	no	don't know	4
NG7	urban	701	1	selected	woman selected and interviewed	english	secondary	protected well	on premises	flush to pit latrine	yes	yes	yes	yes	no	yes	no	catholic	9	usual resident	5	2	2	incomplete secondary	wife	male	33	yes	100	100	100	100	100	able to read only parts of sentence		less than once a week	less than once a week	at least once a week	no	richest	no net	0	1323	20	no or unsure	218	no	after period ended	4
NG7	urban	701	1	not selected	woman not selected	english	primary	tube well or borehole	on premises	flush to piped sewer system	yes	yes	yes	yes	no	no	yes	catholic	6	usual resident	6	2	2	complete primary	wife	male	49	no	100	100	100	100	100	cannot read at all		not at all	at least once a week	at least once a week	no	richest	only treated nets	0	1262	18	no or unsure	112	yes	after period ended	5
NG7	urban	701	1	selected	woman selected and interviewed	english	primary	public tap/standpipe	5	flush to septic tank	yes	yes	yes	no	no	no	no	catholic	4	usual resident	6	2	2	incomplete primary	wife	male	31	no	100	100	100	100	100	able to read only parts of sentence		less than once a week	less than once a week	at least once a week	no	richer	no net	0	1199	14	no or unsure	before last birth	no	after period ended	7
TD6	rural	11	1	not selected	woman not selected		no education	tube well or borehole	60	no facility/bush/field	no	no	no	no	no	no	no	islam	0	usual resident	3	1	1	no education	wife	male	30	no	100	100	100	100	100	cannot read at all		not at all	not at all	not at all		poorer	no net	0	1287	12	yes	303	no	at any time	2
NG7	urban	701	1	selected	woman not selected	english	higher	public tap/standpipe	5	flush to pit latrine	yes	yes	yes	no	no	no	no	other christian	15	usual resident	8	2	2	higher	wife	male	36	no	100	100	100	100	100	able to read whole sentence		not at all	at least once a week	at least once a week	no	richer	no net	0	1340	26	no or unsure	110	yes	after period ended	2
NG7	urban	701	1	selected	woman selected and interviewed	english	no education	sachet water	on premises	flush to piped sewer system	yes	yes	yes	yes	no	yes	no	catholic	0	usual resident	7	3	1	no education	wife	male	45	no	100	100	100	100	100	able to read only parts of sentence		not at all	not at all	at least once a week	no	richest	only treated nets	0	1336	25	no or unsure	304	no	after period ended	4
NG7	urban	701	1	selected	woman selected and interviewed	english	no education	sachet water	on premises	flush to piped sewer system	yes	yes	yes	yes	no	yes	no	catholic	0	usual resident	7	3	1	no education	wife	male	45	no	100	100	100	100	100	able to read only parts of sentence		not at all	not at all	at least once a week	no	richest	only treated nets	0	1336	25	no or unsure	304	no	after period ended	4
TD6	rural	11	husband not in household	not selected	woman not selected		no education	tube well or borehole	20	no facility/bush/field	no	yes	no	no	no	no	no	islam	0	usual resident	9	1	1	no education	head	female	40	no	100	100	100	100	100	cannot read at all		not at all	not at all	not at all		richer	no net	0	1105	17	no or unsure	110	yes	after period ended	9
TD6	rural	11	1	not selected	woman not selected		primary	tube well or borehole	5	pit latrine without slab/open pit	no	yes	yes	no	no	no	no	islam	4	usual resident	7	3	1	incomplete primary	wife	male	38	no	100	100	100	100	100	able to read only parts of sentence		not at all	less than once a week	less than once a week	yes	richer	no net	0	1274	21	no or unsure	402	no	don't know	5
TD6	rural	11	1	not selected	woman not selected		no education	tube well or borehole	5	pit latrine with slab	no	yes	no	no	no	yes	no	islam	0	usual resident	6	1	1	no education	wife	male	40	no	100	100	100	100	100	cannot read at all		not at all	not at all	not at all	yes	richer	no net	0	1201	20	no or unsure	125	yes	at any time	2
TD6	rural	11	husband not in household	not selected	woman selected and interviewed		primary	tube well or borehole	30	no facility/bush/field	no	yes	no	no	no	no	no	islam	3	usual resident	3	0	1	incomplete primary	head	female	18	no	100	100	100	100	100	able to read only parts of sentence		not at all	not at all	not at all		richer	no net	0	1355	16	no or unsure	117	yes	after period ended	1
TD6	rural	11	1	not selected	woman not selected		no education	piped to neighbor	15	no facility/bush/field	no	yes	no	no	no	no	no	islam	0	usual resident	4	1	1	no education	wife	male	32	no	100	100	100	100	100	cannot read at all		not at all	not at all	not at all		middle	no net	0	1249	17	no or unsure	before last birth	no	at any time	2
NG7	urban	701	1	selected	woman selected and interviewed	english	no education	sachet water	on premises	flush to piped sewer system	yes	yes	yes	yes	no	yes	no	catholic	0	usual resident	7	3	1	no education	wife	male	45	no	100	100	100	100	100	able to read only parts of sentence		not at all	not at all	at least once a week	no	richest	only treated nets	0	1336	25	no or unsure	304	no	after period ended	4
NG7	urban	701	1	selected	woman selected and interviewed	english	secondary	protected well	on premises	flush to pit latrine	yes	yes	yes	yes	no	yes	no	catholic	9	usual resident	5	2	2	incomplete secondary	wife	male	33	yes	100	100	100	100	100	able to read only parts of sentence		less than once a week	less than once a week	at least once a week	no	richest	no net	0	1323	20	no or unsure	218	no	after period ended	4
NG7	urban	701	1	not selected	woman not selected	english	higher	tube well or borehole	on premises	flush to septic tank	yes	yes	yes	yes	no	yes	no	catholic	15	usual resident	4	2	1	higher	wife	male	36	no	100	100	100	100	100	able to read whole sentence		less than once a week	at least once a week	at least once a week	no	richest	only treated nets	0	1348	22	no or unsure	109	yes	after period ended	2
TD6	rural	11	1	not selected	woman not selected		no education	tube well or borehole	20	no facility/bush/field	no	no	no	no	no	no	no	islam	0	usual resident	4	2	1	no education	wife	male	35	no	100	100	100	100	100	cannot read at all		not at all	not at all	not at all		poorest	no net	0	1345	17	no or unsure	before last birth	no	at any time	2
NG7	urban	701	husband not in household	selected	woman selected and interviewed	english	higher	tube well or borehole	6	pit latrine with slab	yes	no	no	no	no	no	no	other christian	15	usual resident	3	1	1	higher	head	female	25	no	100	100	100	100	100	able to read whole sentence		at least once a week	less than once a week	at least once a week	yes	middle	no net	0	1420	25	no or unsure	before last birth	no	after period ended	1
TD6	rural	11	1	not selected	woman not selected		no education	tube well or borehole	10	no facility/bush/field	no	no	no	no	no	no	no	catholic	0	usual resident	3	1	1	no education	wife	male	43	no	100	100	100	100	100	cannot read at all		not at all	not at all	not at all		poorest	no net	0	1371	19	no or unsure	before last birth	no	at any time	1
NG7	urban	701	1	not selected	woman not selected	english	primary	tube well or borehole	on premises	flush to piped sewer system	yes	yes	yes	yes	no	no	yes	catholic	6	usual resident	6	2	2	complete primary	wife	male	49	no	100	100	100	100	100	cannot read at all		not at all	at least once a week	at least once a week	no	richest	only treated nets	0	1262	18	no or unsure	112	yes	after period ended	5
TD6	rural	11	3	not selected	woman selected and interviewed		primary	tube well or borehole	30	no facility/bush/field	no	yes	no	no	no	no	no	islam	2	usual resident	5	1	1	incomplete primary	daughter	female	56	no	100	100	100	100	100	cannot read at all		not at all	not at all	not at all		middle	no net	0	1298	19	no or unsure	110	yes	middle of the cycle	2
NG7	urban	701	1	not selected	woman not selected	english	higher	tube well or borehole	4	flush to piped sewer system	yes	yes	yes	yes	no	no	yes	other christian	15	usual resident	5	2	1	higher	wife	male	36	no	100	100	100	100	100	able to read whole sentence		at least once a week	at least once a week	at least once a week	no	richest	no net	0	1383	24	yes	309	no	after period ended	1
TD6	rural	11	1	not selected	woman not selected		no education	tube well or borehole	20	no facility/bush/field	no	no	no	no	no	no	no	islam	0	usual resident	4	2	1	no education	wife	male	35	no	100	100	100	100	100	cannot read at all		not at all	not at all	not at all		poorest	no net	0	1345	17	no or unsure	before last birth	no	at any time	2
TD6	rural	11	1	not selected	woman not selected		no education	tube well or borehole	40	no facility/bush/field	no	no	no	no	no	no	no	islam	0	usual resident	9	2	1	no education	wife	male	45	no	100	100	100	100	100	cannot read at all		not at all	not at all	not at all		middle	no net	0	1120	18	no or unsure	203	yes	middle of the cycle	7
TD6	rural	11	1	not selected	woman not selected		primary	tube well or borehole	5	pit latrine without slab/open pit	no	yes	yes	no	no	no	no	islam	4	usual resident	7	3	1	incomplete primary	wife	male	38	no	100	100	100	100	100	able to read only parts of sentence		not at all	less than once a week	less than once a week	yes	richer	no net	0	1274	21	no or unsure	402	no	don't know	5
TD6	rural	181	1	not selected	woman selected and interviewed		no education	tube well or borehole	10	no facility/bush/field	no	yes	no	no	yes	yes	no	islam	0	usual resident	3	0	1	no education	wife	male	26	no	100	100	100	100	100	cannot read at all		not at all	not at all	not at all		richer	no net	0	1343	17	yes	307	no	middle of the cycle	0
TD6	rural	181	1	not selected	woman not selected		no education	tube well or borehole	15	no facility/bush/field	no	yes	no	no	yes	yes	no	islam	0	usual resident	5	1	1	no education	wife	male	46	no	100	100	100	100	100	cannot read at all		not at all	not at all	not at all		richer	no net	0	1260	22	no or unsure	203	yes	after period ended	3
TD6	rural	181	1	not selected	woman not selected		no education	tube well or borehole	10	pit latrine without slab/open pit	no	yes	no	no	no	yes	no	islam	0	usual resident	17	4	4	no education	wife	male	47	no	100	100	100	100	100	cannot read at all		not at all	not at all	not at all	yes	richer	only treated nets	0	1257	14	yes	305	no	at any time	4
TD6	rural	181	1	not selected	woman not selected		no education	tube well or borehole	10	pit latrine without slab/open pit	no	yes	no	no	no	yes	no	islam	0	usual resident	17	4	4	no education	wife	male	47	no	100	100	100	100	100	cannot read at all		not at all	at least once a week	not at all	yes	richer	only treated nets	0	1091	20	no or unsure	107	yes	at any time	4
NG7	urban	701	1	not selected	woman not selected	english	higher	sachet water	30	flush to pit latrine	yes	yes	yes	yes	yes	yes	yes	other christian	13	usual resident	10	2	1	higher	wife	male	54	no	100	100	100	100	100	able to read whole sentence		less than once a week	at least once a week	at least once a week	no	richest	only treated nets	0	1211	20	no or unsure	107	yes	after period ended	6
TD6	rural	181	1	not selected	woman not selected		no education	tube well or borehole	30	hanging toilet/latrine	no	yes	yes	no	no	yes	no	islam	0	usual resident	7	4	2	no education	wife	male	24	no	100	100	100	100	100	cannot read at all		not at all	less than once a week	less than once a week	no	richer	only treated nets	0	1376	18	no or unsure	before last birth	no	at any time	1
TD6	rural	181	1	not selected	woman not selected		no education	tube well or borehole	10	pit latrine without slab/open pit	no	yes	no	no	no	yes	no	islam	0	usual resident	17	4	4	no education	wife	male	47	no	100	100	100	100	100	cannot read at all		not at all	not at all	not at all	yes	richer	only treated nets	0	1257	14	yes	305	no	at any time	4
TD6	rural	181	1	not selected	woman not selected		no education	tube well or borehole	15	no facility/bush/field	no	yes	no	no	yes	yes	no	islam	0	usual resident	7	2	1	no education	wife	male	47	no	100	100	100	100	100	cannot read at all		not at all	not at all	not at all		middle	only treated nets	0	1115	13	no or unsure	months: 1	yes	middle of the cycle	6
TD6	rural	181	1	not selected	woman not selected		no education	tube well or borehole	30	hanging toilet/latrine	no	yes	yes	no	no	yes	no	islam	0	usual resident	7	4	2	no education	wife	male	24	no	100	100	100	100	100	cannot read at all		not at all	less than once a week	at least once a week	no	richer	only treated nets	0	1305	16	yes	308	no	at any time	2
NG7	urban	701	1	not selected	woman not selected	english	higher	sachet water	on premises	flush to piped sewer system	yes	yes	yes	yes	no	yes	yes	other christian	14	usual resident	4	0	1	higher	wife	male	54	no	100	100	100	100	100	able to read whole sentence		not at all	less than once a week	at least once a week	no	richest	only treated nets	0	1182	19	no or unsure	107	yes	after period ended	5
NG7	urban	701	husband not in household	selected	woman selected and interviewed	english	secondary	protected well	5	flush to pit latrine	yes	yes	yes	no	no	no	no	other christian	12	usual resident	3	1	2	complete secondary	daughter	female	48	no	100	100	100	100	100	able to read whole sentence		not at all	at least once a week	at least once a week	yes	richer	only treated nets	0	1408	20	no or unsure	231	no	middle of the cycle	1
NG7	urban	701	1	not selected	woman not selected	english	higher	tanker truck	on premises	flush to piped sewer system	yes	yes	yes	yes	no	no	no	other christian	14	usual resident	6	2	1	higher	wife	male	42	no	100	100	100	100	100	able to read whole sentence		less than once a week	less than once a week	at least once a week	no	richest	no net	0	1303	22	no or unsure	116	yes	after period ended	4
TD6	rural	181	1	not selected	woman not selected		no education	tube well or borehole	5	hanging toilet/latrine	no	yes	no	no	yes	yes	no	islam	0	usual resident	6	3	1	no education	wife	male	25	no	100	100	100	100	100	cannot read at all		not at all	less than once a week	less than once a week	no	richer	only treated nets	0	1294	16	no or unsure	before last birth	no		4
NG7	urban	701		selected	woman selected and interviewed	english	secondary	protected well	4	pit latrine without slab/open pit	no	no	no	no	no	no	no	catholic	11	usual resident	4	1	1	incomplete secondary	daughter	male	80	no	100	100	100	100	100	able to read only parts of sentence		not at all	not at all	not at all	yes	poorer	only treated nets	0	1366	16	no or unsure	106	yes	after period ended	2
TD6	rural	181	1	not selected	woman not selected		no education	tube well or borehole	40	no facility/bush/field	no	yes	no	no	no	no	no	islam	0	usual resident	7	4	2	no education	wife	male	28	no	100	100	100	100	100	cannot read at all		not at all	at least once a week	not at all		poorer	only treated nets	0	1368	15	no or unsure	105	yes	don't know	1
TD6	rural	181	1	not selected	woman not selected		no education	tube well or borehole	5	hanging toilet/latrine	no	yes	no	no	yes	yes	no	islam	0	usual resident	6	3	1	no education	wife	male	25	no	100	100	100	100	100	cannot read at all		not at all	less than once a week	less than once a week	no	richer	only treated nets	0	1294	16	no or unsure	before last birth	no		4
TD6	rural	181	1	not selected	woman not selected		no education	tube well or borehole	10	pit latrine without slab/open pit	no	yes	no	no	no	yes	no	islam	0	usual resident	17	4	4	no education	wife	male	47	no	100	100	100	100	100	cannot read at all		not at all	less than once a week	less than once a week	yes	richer	only treated nets	0	1340	20	yes	304	no	at any time	1
NG7	urban	701	1	not selected	woman not selected	english	higher	sachet water	on premises	flush to piped sewer system	yes	yes	yes	yes	yes	yes	yes	other christian	17	usual resident	9	2	3	higher	wife	male	41	no	100	100	100	100	100	able to read whole sentence		less than once a week	at least once a week	at least once a week	no	richest	no net	0	1291	27	no or unsure	113	yes	after period ended	5
NG7	urban	701	1	selected	woman selected and interviewed	english	higher	tanker truck	30	flush to pit latrine	yes	yes	yes	yes	no	yes	no	other christian	14	usual resident	3	1	1	higher	wife	male	35	no	100	100	100	100	100	able to read whole sentence		less than once a week	less than once a week	at least once a week	no	richest	only treated nets	0	1421	33	no or unsure	109	yes	before period begins	1
TD6	rural	181	1	not selected	woman selected and interviewed		no education	tube well or borehole	10	no facility/bush/field	no	no	no	no	no	no	no	islam	0	usual resident	4	2	1	no education	wife	male	26	no	100	100	100	100	100	cannot read at all		not at all	at least once a week	less than once a week		middle	no net	0	1309	14	no or unsure	103	yes	at any time	2
NG7	urban	701	1	not selected	woman not selected	english	higher	sachet water	on premises	flush to piped sewer system	yes	yes	yes	yes	yes	yes	yes	other christian	17	usual resident	9	2	3	higher	wife	male	41	no	100	100	100	100	100	able to read whole sentence		less than once a week	at least once a week	at least once a week	no	richest	no net	0	1291	27	no or unsure	113	yes	after period ended	5
TD6	rural	181	1	not selected	woman not selected		primary	tube well or borehole	15	no facility/bush/field	no	yes	no	no	no	no	no	islam	2	usual resident	7	1	1	incomplete primary	wife	male	42	no	100	100	100	100	100	cannot read at all		not at all	at least once a week	not at all		richer	only treated nets	0	1165	13	no or unsure	before last birth	no	middle of the cycle	6
TD6	rural	181	1	not selected	woman selected and interviewed		no education	tube well or borehole	5	no facility/bush/field	no	yes	no	no	yes	yes	no	islam	0	usual resident	9	2	1	no education	wife	male	45	no	100	100	100	100	100	cannot read at all		not at all	not at all	not at all		richer	no net	0	1193	14	no or unsure	months: 1	yes	don't know	6
TD6	rural	181	1	not selected	woman not selected		no education	tube well or borehole	5	no facility/bush/field	no	no	no	no	no	yes	no	islam	0	usual resident	7	3	1	no education	wife	male	37	no	100	100	100	100	100	cannot read at all		not at all	not at all	not at all		middle	only treated nets	0	1278	16	no or unsure	before last birth	no	at any time	5
TD6	rural	181	1	not selected	woman not selected		no education	tube well or borehole	30	no facility/bush/field	no	no	no	no	no	no	no	islam	0	usual resident	6	1	1	no education	wife	male	33	no	100	100	100	100	100	cannot read at all		not at all	not at all	not at all		middle	no net	0	1250	15	no or unsure	before last birth	no	middle of the cycle	4
TD6	rural	181	1	not selected	woman not selected		no education	tube well or borehole	10	hanging toilet/latrine	no	yes	no	no	yes	yes	no	islam	0	usual resident	13	3	1	no education	wife	male	50	no	100	100	100	100	100	cannot read at all		not at all	less than once a week	not at all	no	richest	only treated nets	0	1111	18	no or unsure	before last birth	no		11
TD6	rural	181	1	not selected	woman not selected		no education	tube well or borehole	40	no facility/bush/field	no	yes	no	no	no	no	no	islam	0	usual resident	7	4	2	no education	wife	male	28	no	100	100	100	100	100	cannot read at all		not at all	less than once a week	less than once a week		poorer	only treated nets	0	1313	17	no or unsure	before last birth	no	at any time	3
TD6	rural	181	1	not selected	woman not selected		no education	tube well or borehole	40	pit latrine with slab	no	yes	yes	no	no	yes	no	islam	0	usual resident	2	0	1	no education	wife	male	24	no	100	100	100	100	100	cannot read at all		not at all	not at all	not at all	yes	richer	only treated nets	0	1363	15	no or unsure	102	yes	don't know	0
NG7	urban	701	1	selected	woman selected and interviewed	english	secondary	sachet water	on premises	flush to pit latrine	yes	yes	yes	no	no	yes	no	other christian	12	usual resident	6	3	1	complete secondary	wife	male	36	no	100	100	100	100	100	able to read only parts of sentence		not at all	at least once a week	at least once a week	yes	richer	no net	0	1309	20	no or unsure	before last birth	no	after period ended	4
TD6	rural	181	1	not selected	woman not selected		no education	tube well or borehole	15	no facility/bush/field	no	yes	no	no	yes	yes	no	islam	0	usual resident	7	2	1	no education	wife	male	47	no	100	100	100	100	100	cannot read at all		not at all	not at all	not at all		middle	only treated nets	0	1115	13	no or unsure	months: 1	yes	middle of the cycle	6
NG7	urban	701	husband not in household	not selected	woman not selected	english	higher	protected well	on premises	flush to pit latrine	yes	no	yes	yes	no	yes	yes	other christian	15	usual resident	11	2	2	higher	daughter	male	63	no	100	100	100	100	100	able to read whole sentence		less than once a week	less than once a week	at least once a week	no	richest	only treated nets	0	1318	26	no or unsure	115	yes	before period begins	4
TD6	rural	181	1	not selected	woman not selected		no education	tube well or borehole	10	hanging toilet/latrine	no	yes	no	no	yes	yes	no	islam	0	usual resident	13	3	1	no education	wife	male	50	no	100	100	100	100	100	cannot read at all		not at all	less than once a week	not at all	no	richest	only treated nets	0	1111	18	no or unsure	before last birth	no		11
NG7	urban	701	1	not selected	woman not selected	english	higher	sachet water	on premises	flush to piped sewer system	yes	yes	yes	no	no	no	no	catholic	14	usual resident	6	2	1	higher	wife	male	40	no	100	100	100	100	100	able to read whole sentence		not at all	not at all	at least once a week	no	richest	no net	0	1307	28	no or unsure	105	yes	after period ended	4
TD6	rural	181	1	not selected	woman not selected		no education	tube well or borehole	10	no facility/bush/field	no	yes	no	no	yes	yes	no	islam	0	usual resident	3	1	1	no education	wife	male	49	no	100	100	100	100	100	cannot read at all		not at all	not at all	not at all		richest	no net	0	1076	15	no or unsure	120	yes	middle of the cycle	3
TD6	rural	181	1	not selected	woman not selected		no education	tube well or borehole	5	no facility/bush/field	no	no	no	no	no	yes	no	islam	0	usual resident	7	3	1	no education	wife	male	37	no	100	100	100	100	100	cannot read at all		not at all	not at all	not at all		middle	only treated nets	0	1278	16	no or unsure	before last birth	no	at any time	5
TD6	rural	181	1	not selected	woman not selected		no education	tube well or borehole	40	no facility/bush/field	no	yes	no	no	no	no	no	islam	0	usual resident	7	4	2	no education	wife	male	28	no	100	100	100	100	100	cannot read at all		not at all	less than once a week	less than once a week		poorer	only treated nets	0	1313	17	no or unsure	before last birth	no	at any time	3
NG7	urban	701	1	not selected	woman not selected	english	higher	tanker truck	on premises	flush to piped sewer system	yes	yes	yes	yes	no	no	no	other christian	14	usual resident	6	2	1	higher	wife	male	42	no	100	100	100	100	100	able to read whole sentence		less than once a week	less than once a week	at least once a week	no	richest	no net	0	1303	22	no or unsure	116	yes	after period ended	4
TD6	rural	181	1	not selected	woman selected and interviewed		no education	tube well or borehole	10	no facility/bush/field	no	yes	no	no	yes	yes	no	islam	0	usual resident	3	0	1	no education	wife	male	26	no	100	100	100	100	100	cannot read at all		not at all	not at all	not at all		richer	no net	0	1343	17	yes	307	no	middle of the cycle	0
NG7	urban	701	husband not in household	not selected	woman not selected	english	higher	tanker truck	0	flush to piped sewer system	yes	yes	yes	yes	no	yes	no	other christian	15	usual resident	5	0	1	higher	head	female	39	no	100	100	100	100	100	able to read whole sentence		not at all	at least once a week	at least once a week	no	richest	no net	0	1279	26	no or unsure	128	yes	middle of the cycle	3
TD6	rural	181	1	not selected	woman selected and interviewed		no education	tube well or borehole	5	no facility/bush/field	no	no	no	no	no	yes	no	islam	0	usual resident	4	1	1	no education	wife	male	25	no	100	100	100	100	100	cannot read at all		not at all	not at all	not at all		poorer	no net	0	1316	15	yes	305	no	middle of the cycle	1
TD6	rural	181	1	not selected	woman selected and interviewed		no education	tube well or borehole	5	no facility/bush/field	no	no	no	no	no	yes	no	islam	0	usual resident	4	1	1	no education	wife	male	25	no	100	100	100	100	100	cannot read at all		not at all	not at all	not at all		poorer	no net	0	1316	15	yes	305	no	middle of the cycle	1
TD6	rural	181	1	not selected	woman selected and interviewed		no education	tube well or borehole	10	no facility/bush/field	no	yes	no	no	yes	yes	no	islam	0	usual resident	3	0	1	no education	wife	male	26	no	100	100	100	100	100	cannot read at all		not at all	not at all	not at all		richer	no net	0	1343	17	yes	307	no	middle of the cycle	0
NG7	urban	701	1	not selected	woman not selected	english	higher	sachet water	on premises	flush to piped sewer system	yes	yes	yes	yes	no	no	no	other christian	15	usual resident	3	1	1	higher	wife	male	46	no	100	100	100	100	100	able to read whole sentence		not at all	at least once a week	at least once a week	no	richest	no net	0	1425	30	no or unsure	before last birth	no	after period ended	1
NG7	urban	701	1	not selected	woman not selected	english	secondary	protected well	on premises	flush to pit latrine	yes	yes	no	yes	no	yes	no	other christian	12	usual resident	5	2	1	complete secondary	wife	male	46	no	100	100	100	100	100	able to read whole sentence		not at all	less than once a week	at least once a week	no	middle	only treated nets	0	1348	21	yes	307	no	after period ended	2
NG7	urban	701	1	selected	woman selected and interviewed	english	higher	rainwater	on premises	pit latrine with slab	yes	yes	yes	yes	no	yes	no	other christian	15	usual resident	4	2	1	higher	wife	male	40	no	100	100	100	100	100	able to read whole sentence		less than once a week	less than once a week	at least once a week	yes	richest	only treated nets	0	1365	19	no or unsure	114	yes	middle of the cycle	2
NG7	urban	701	1	not selected	woman not selected	english	higher	sachet water	on premises	flush to piped sewer system	yes	yes	yes	yes	yes	yes	yes	other christian	17	usual resident	9	2	3	higher	wife	male	41	no	100	100	100	100	100	able to read whole sentence		less than once a week	at least once a week	at least once a week	no	richest	no net	0	1291	27	no or unsure	113	yes	after period ended	5
NG7	urban	701	1	selected	woman selected and interviewed	english	secondary	sachet water	on premises	flush to pit latrine	yes	yes	yes	no	no	yes	no	other christian	12	usual resident	6	3	1	complete secondary	wife	male	36	no	100	100	100	100	100	able to read only parts of sentence		not at all	at least once a week	at least once a week	yes	richer	no net	0	1309	20	no or unsure	before last birth	no	after period ended	4
TD6	rural	181	1	not selected	woman not selected		no education	tube well or borehole	8	no facility/bush/field	no	yes	no	no	no	yes	no	islam	0	usual resident	7	1	3	no education	wife	male	32	no	100	100	100	100	100	cannot read at all		not at all	less than once a week	less than once a week		richer	no net	0	1267	17	yes	before last birth	no	at any time	4
NG7	urban	701	1	not selected	woman not selected	english	higher	sachet water	on premises	flush to piped sewer system	yes	yes	yes	no	no	no	no	catholic	14	usual resident	6	2	1	higher	wife	male	40	no	100	100	100	100	100	able to read whole sentence		not at all	not at all	at least once a week	no	richest	no net	0	1307	28	no or unsure	105	yes	after period ended	4
TD6	rural	181	1	not selected	woman not selected		no education	tube well or borehole	10	pit latrine without slab/open pit	no	yes	no	no	no	yes	no	islam	0	usual resident	17	4	4	no education	wife	male	47	no	100	100	100	100	100	cannot read at all		not at all	less than once a week	less than once a week	yes	richer	only treated nets	0	1340	20	yes	304	no	at any time	1
NG7	urban	701		selected	woman selected and interviewed	english	primary	tube well or borehole	30	flush to pit latrine	no	no	no	no	no	no	no	catholic	6	usual resident	5	2	1	complete primary	head	female	32	no	100	100	100	100	100	able to read only parts of sentence		not at all	less than once a week	not at all	yes	poorer	no net	0	1283	20	no or unsure	before last birth	no	after period ended	4
NG7	urban	701	1	not selected	woman not selected	english	no education	tube well or borehole	30	flush to pit latrine	yes	yes	yes	no	no	yes	no	catholic	0	usual resident	6	2	1	no education	wife	male	45	no	100	100	100	100	100	cannot read at all		not at all	at least once a week	at least once a week	yes	richer	only treated nets	0	1284	23	no or unsure	223	no	after period ended	6
NG7	urban	701	1	selected	woman selected and interviewed	english	primary	rainwater	on premises	no facility/bush/field	yes	yes	yes	no	no	yes	no	catholic	6	usual resident	5	2	1	complete primary	wife	male	35	no	100	100	100	100	100	able to read only parts of sentence		not at all	not at all	less than once a week		richer	only treated nets	0	1360	24	no or unsure	before last birth	no	before period begins	2
TD6	rural	161	1	not selected	woman selected and interviewed		no education	tube well or borehole	30	no facility/bush/field	no	no	no	no	yes	no	no	catholic	0	usual resident	4	2	1	no education	wife	male	29	no	100	100	100	100	100	cannot read at all		not at all	not at all	not at all		poorer	no net	0	1235	14	yes	307	no	middle of the cycle	3
NG7	urban	701	husband not in household	selected	woman selected and interviewed	english	secondary	tube well or borehole	10	flush to pit latrine	yes	yes	no	no	no	no	no	catholic	12	usual resident	8	2	1	complete secondary	daughter	male	83	no	100	100	100	100	100	able to read only parts of sentence		not at all	at least once a week	at least once a week	yes	middle	no net	0	1246	20	no or unsure	212	no	after period ended	5
NG7	urban	701	1	not selected	woman not selected	english	secondary	rainwater	on premises	flush to pit latrine	yes	yes	yes	no	no	yes	no	other christian	11	usual resident	8	2	2	incomplete secondary	wife	male	28	no	100	100	100	100	100	able to read only parts of sentence		not at all	at least once a week	at least once a week	yes	richer	no net	0	1311	17	no or unsure	111	yes	after period ended	4
TD6	rural	161	1	not selected	woman not selected		secondary	tube well or borehole	10	no facility/bush/field	no	yes	no	no	no	yes	no	catholic	10	usual resident	9	4	2	incomplete secondary	wife	male	31	no	100	100	100	100	100	able to read whole sentence		not at all	not at all	not at all		richer	no net	0	1309	21	no or unsure	before last birth	no	middle of the cycle	2
TD6	rural	161	1	not selected	woman not selected		secondary	tube well or borehole	10	no facility/bush/field	no	yes	no	no	no	no	no	catholic	7	usual resident	2	0	1	incomplete secondary	wife	male	19	no	100	100	100	100	100	able to read whole sentence		not at all	not at all	not at all		poorer	no net	0	1361	16	yes	309	no	after period ended	0
TD6	rural	161	1	not selected	woman selected and interviewed		no education	piped to neighbor	45	no facility/bush/field	no	no	no	no	yes	no	no	catholic	0	usual resident	16	2	3	no education	wife	male	42	no	100	100	100	100	100	cannot read at all		not at all	not at all	not at all		richer	no net	0	1172	16	no or unsure	before last birth	no	at any time	7
TD6	rural	161	1	not selected	woman selected and interviewed		no education	tube well or borehole	30	no facility/bush/field	no	no	no	no	yes	no	no	catholic	0	usual resident	4	2	1	no education	wife	male	29	no	100	100	100	100	100	cannot read at all		not at all	not at all	not at all		poorer	no net	0	1235	14	yes	307	no	middle of the cycle	3
TD6	rural	161	1	not selected	woman selected and interviewed		secondary	tube well or borehole	5	no facility/bush/field	no	yes	no	no	no	yes	no	catholic	8	usual resident	6	1	1	incomplete secondary	wife	male	39	no	100	100	100	100	100	able to read whole sentence		not at all	not at all	not at all		richer	no net	0	1349	18	yes	308	no	after period ended	1
NG7	urban	701	4	selected	woman selected and interviewed	english	secondary	rainwater	on premises	flush to pit latrine	yes	yes	yes	yes	no	yes	yes	catholic	9	usual resident	7	1	2	incomplete secondary	daughter-in-law	male	55	no	100	100	100	100	100	able to read only parts of sentence		not at all	at least once a week	at least once a week	yes	richer	only treated nets	0	1422	18	no or unsure	before last birth	no	after period ended	1
NG7	urban	701	husband not in household	not selected	woman not selected	english	no education	tube well or borehole	30	flush to pit latrine	yes	no	no	no	no	no	no	other christian	0	usual resident	3	2	1	no education	head	female	33	no	100	100	100	100	100	cannot read at all		not at all	not at all	not at all	no	middle	only treated nets	0	1362	20	no or unsure	103	yes	after period ended	2
NG7	urban	701	1	selected	woman selected and interviewed	english	secondary	rainwater	on premises	no facility/bush/field	yes	no	yes	no	no	yes	no	catholic	7	usual resident	4	1	1	incomplete secondary	wife	male	30	no	100	100	100	100	100	able to read only parts of sentence		not at all	less than once a week	at least once a week		middle	only treated nets	0	1348	18	no or unsure	222	no	after period ended	2
TD6	rural	161	1	not selected	woman not selected		primary	tube well or borehole	don't know	no facility/bush/field	no	no	no	no	no	no	no	catholic	5	usual resident	3	1	1	incomplete primary	wife	male	20	no	100	100	100	100	100	cannot read at all		not at all	not at all	not at all		poorest	no net	0	1336	16	yes	305	no	at any time	1
NG7	urban	701	husband not in household	selected	woman selected and interviewed	english	secondary	tube well or borehole	10	flush to pit latrine	yes	yes	no	no	no	no	no	catholic	12	usual resident	8	2	1	complete secondary	daughter	male	83	no	100	100	100	100	100	able to read only parts of sentence		not at all	at least once a week	at least once a week	yes	middle	no net	0	1246	20	no or unsure	212	no	after period ended	5
TD6	rural	161	1	not selected	woman selected and interviewed		primary	tube well or borehole	10	no facility/bush/field	no	yes	no	no	no	yes	no	catholic	4	usual resident	9	4	2	incomplete primary	wife	male	31	no	100	100	100	100	100	cannot read at all		not at all	not at all	not at all		richer	no net	0	1241	13	no or unsure	107	yes	at any time	2
NG7	urban	701	1	not selected	woman not selected	english	no education	tube well or borehole	30	flush to pit latrine	yes	yes	yes	no	no	yes	no	catholic	0	usual resident	6	2	1	no education	wife	male	45	no	100	100	100	100	100	cannot read at all		not at all	at least once a week	at least once a week	yes	richer	only treated nets	0	1284	23	no or unsure	223	no	after period ended	6
NG7	urban	701	1	selected	woman selected and interviewed	english	secondary	rainwater	on premises	flush to piped sewer system	yes	yes	yes	no	no	yes	no	other christian	8	usual resident	7	2	2	incomplete secondary	wife	male	26	no	100	100	100	100	100	able to read only parts of sentence		not at all	at least once a week	at least once a week	no	richer	no net	0	1315	14	no or unsure	before last birth	no	after period ended	4
NG7	urban	701	1	not selected	woman not selected	english	primary	tube well or borehole	7	flush to pit latrine	yes	yes	no	no	no	yes	no	catholic	5	usual resident	10	2	3	incomplete primary	wife	male	76	no	100	100	100	100	100	cannot read at all		not at all	less than once a week	less than once a week	yes	middle	only treated nets	0	1180	23	no or unsure	before last birth	no	middle of the cycle	8
TD6	rural	161	1	not selected	woman not selected		secondary	tube well or borehole	190	no facility/bush/field	no	yes	no	no	no	no	no	catholic	7	usual resident	3	1	1	incomplete secondary	wife	male	18	no	100	100	100	100	100	able to read whole sentence		less than once a week	not at all	not at all		poorer	no net	0	1368	14	no or unsure	203	yes	at any time	1
TD6	rural	161	1	not selected	woman not selected		primary	tube well or borehole	30	no facility/bush/field	no	yes	no	no	yes	yes	no	other christian	4	usual resident	8	1	1	incomplete primary	wife	male	39	no	100	100	100	100	100	cannot read at all		not at all	not at all	not at all		poorer	only treated nets	0	1219	16	no or unsure	weeks: 1	yes	after period ended	7
NG7	urban	701		selected	woman selected and interviewed	english	primary	tube well or borehole	30	flush to pit latrine	no	no	no	no	no	no	no	catholic	6	usual resident	5	2	1	complete primary	head	female	32	no	100	100	100	100	100	able to read only parts of sentence		not at all	less than once a week	not at all	yes	poorer	no net	0	1283	20	no or unsure	before last birth	no	after period ended	4
TD6	rural	161	1	not selected	woman not selected		no education	tube well or borehole	60	no facility/bush/field	no	yes	no	no	yes	no	no	catholic	0	usual resident	4	1	1	no education	wife	male	65	no	100	100	100	100	100	cannot read at all		not at all	not at all	not at all		poorer	no net	0	1339	26	no or unsure	before last birth	no	don't know	2
TD6	rural	161	1	not selected	woman not selected		primary	tube well or borehole	60	no facility/bush/field	no	yes	no	no	no	no	no	catholic	2	usual resident	5	2	1	incomplete primary	wife	male	27	no	100	100	100	100	100	cannot read at all		not at all	not at all	not at all		poorest	only treated nets	0	1260	15	no or unsure	before last birth	no	at any time	3
NG7	urban	701	1	selected	woman selected and interviewed	english	secondary	rainwater	on premises	flush to pit latrine	yes	yes	yes	no	no	yes	no	catholic	12	usual resident	5	3	1	complete secondary	wife	male	36	no	100	100	100	100	100	able to read whole sentence		less than once a week	at least once a week	at least once a week	no	richest	no net	0	1377	26	no or unsure	before last birth	no	after period ended	3
TD6	rural	161	1	not selected	woman not selected		primary	tube well or borehole	40	no facility/bush/field	no	no	no	no	yes	no	no	catholic	3	usual resident	7	2	1	incomplete primary	wife	male	29	no	100	100	100	100	100	cannot read at all		not at all	at least once a week	not at all		poorer	no net	0	1275	17	no or unsure	126	yes	after period ended	4
NG7	urban	701	1	selected	woman selected and interviewed	english	secondary	rainwater	on premises	flush to piped sewer system	yes	yes	yes	no	no	yes	no	other christian	8	usual resident	7	2	2	incomplete secondary	wife	male	26	no	100	100	100	100	100	able to read only parts of sentence		not at all	at least once a week	at least once a week	no	richer	no net	0	1315	14	no or unsure	before last birth	no	after period ended	4
TD6	rural	161	1	not selected	woman not selected		primary	tube well or borehole	don't know	no facility/bush/field	no	no	no	no	no	no	no	catholic	5	usual resident	3	1	1	incomplete primary	wife	male	20	no	100	100	100	100	100	cannot read at all		not at all	not at all	not at all		poorest	no net	0	1336	16	yes	305	no	at any time	1
NG7	urban	701	husband not in household	selected	woman selected and interviewed	english	primary	tube well or borehole	on premises	no facility/bush/field	no	yes	no	no	no	no	no	other christian	4	usual resident	3	1	1	incomplete primary	head	female	40	no	100	100	100	100	100	able to read only parts of sentence		not at all	less than once a week	not at all		poorer	no net	0	1149	17	no or unsure	before last birth	no	after period ended	6
NG7	urban	701	1	selected	woman selected and interviewed	english	secondary	rainwater	on premises	flush to pit latrine	yes	yes	yes	no	no	yes	no	catholic	12	usual resident	5	3	1	complete secondary	wife	male	36	no	100	100	100	100	100	able to read whole sentence		less than once a week	at least once a week	at least once a week	no	richest	no net	0	1377	26	no or unsure	before last birth	no	after period ended	3
NG7	urban	701	husband not in household	not selected	woman not selected	english	primary	rainwater	on premises	no facility/bush/field	yes	no	no	no	no	no	no	catholic	3	usual resident	3	1	1	incomplete primary	head	female	45	no	100	100	100	100	100	cannot read at all		not at all	at least once a week	at least once a week		middle	no net	0	1123	20	no or unsure	years: 1	no	after period ended	4
NG7	urban	701	1	selected	woman selected and interviewed	english	secondary	rainwater	on premises	flush to pit latrine	yes	yes	yes	no	no	yes	no	catholic	12	usual resident	5	3	1	complete secondary	wife	male	36	no	100	100	100	100	100	able to read whole sentence		less than once a week	at least once a week	at least once a week	no	richest	no net	0	1377	26	no or unsure	before last birth	no	after period ended	3
NG7	urban	701	1	selected	woman selected and interviewed	english	secondary	tube well or borehole	6	pit latrine without slab/open pit	yes	yes	no	no	no	no	no	catholic	10	usual resident	8	2	2	incomplete secondary	wife	male	54	no	100	100	100	100	100	able to read only parts of sentence		not at all	not at all	not at all	yes	middle	no net	0	1219	22	no or unsure	105	yes	after period ended	6
NG7	urban	701	1	selected	woman selected and interviewed	english	secondary	tube well or borehole	20	flush to pit latrine	yes	yes	yes	no	no	yes	no	catholic	12	usual resident	4	2	1	complete secondary	wife	male	41	no	100	100	100	100	100	able to read only parts of sentence		less than once a week	less than once a week	at least once a week	no	middle	no net	0	1358	22	no or unsure	119	yes	middle of the cycle	2
TD6	rural	161	1	not selected	woman not selected		primary	tube well or borehole	180	no facility/bush/field	no	no	no	no	yes	no	no	catholic	3	usual resident	8	2	2	incomplete primary	wife	male	39	no	100	100	100	100	100	cannot read at all		not at all	not at all	not at all		middle	no net	0	1172	14	no or unsure	107	yes	after period ended	7
TD6	rural	161	1	not selected	woman not selected		primary	tube well or borehole	60	no facility/bush/field	no	yes	no	no	no	no	no	catholic	2	usual resident	5	2	1	incomplete primary	wife	male	27	no	100	100	100	100	100	cannot read at all		not at all	not at all	not at all		poorest	only treated nets	0	1260	15	no or unsure	before last birth	no	at any time	3
TD6	rural	161	1	not selected	woman not selected		no education	tube well or borehole	60	no facility/bush/field	no	yes	no	no	yes	no	no	catholic	0	usual resident	4	1	1	no education	wife	male	65	no	100	100	100	100	100	cannot read at all		not at all	not at all	not at all		poorer	no net	0	1339	26	no or unsure	before last birth	no	don't know	2
TD6	rural	161	1	not selected	woman not selected		primary	tube well or borehole	40	no facility/bush/field	no	no	no	no	yes	no	no	catholic	3	usual resident	7	2	1	incomplete primary	wife	male	29	no	100	100	100	100	100	cannot read at all		not at all	at least once a week	not at all		poorer	no net	0	1275	17	no or unsure	126	yes	after period ended	4
TD6	rural	161	1	not selected	woman selected and interviewed		no education	tube well or borehole	45	no facility/bush/field	no	no	no	no	no	no	no	catholic	0	usual resident	6	1	2	no education	wife	male	45	no	100	100	100	100	100	cannot read at all		not at all	not at all	not at all		poorer	no net	0	1170	22	no or unsure	106	yes	at any time	5
TD6	rural	161	1	not selected	woman selected and interviewed		no education	piped to neighbor	45	no facility/bush/field	no	no	no	no	yes	no	no	catholic	0	usual resident	16	2	3	no education	wife	male	42	no	100	100	100	100	100	cannot read at all		not at all	not at all	not at all		richer	no net	0	1172	16	no or unsure	before last birth	no	at any time	7
TD6	rural	161	1	not selected	woman not selected		secondary	tube well or borehole	10	no facility/bush/field	no	yes	no	no	no	yes	no	catholic	10	usual resident	9	4	2	incomplete secondary	wife	male	31	no	100	100	100	100	100	able to read whole sentence		not at all	not at all	not at all		richer	no net	0	1309	21	no or unsure	before last birth	no	middle of the cycle	2
NG7	urban	701	1	not selected	woman not selected	english	primary	tube well or borehole	10	no facility/bush/field	no	no	no	no	no	yes	no	other christian	4	usual resident	5	1	1	incomplete primary	wife	male	39	no	100	100	100	100	100	able to read only parts of sentence		not at all	at least once a week	not at all		poorer	only treated nets	0	1282	13	no or unsure	before last birth	no	after period ended	3
NG7	urban	701	1	not selected	woman not selected	english	secondary	rainwater	on premises	flush to pit latrine	yes	yes	yes	no	no	yes	no	other christian	11	usual resident	8	2	2	incomplete secondary	wife	male	28	no	100	100	100	100	100	able to read only parts of sentence		not at all	at least once a week	at least once a week	yes	richer	no net	0	1311	17	no or unsure	111	yes	after period ended	4
TD6	rural	141		not selected	woman selected and interviewed		no education	tube well or borehole	38	no facility/bush/field	no	no	no	no	no	no	no	islam	0	usual resident	7	2	1	no education	head	female	38	no	100	100	100	100	100	cannot read at all		not at all	not at all	not at all		poorer	no net	0	1229	25	no or unsure	104	yes	middle of the cycle	6
NG7	rural	701	1	not selected	woman not selected	english	primary	protected well	on premises	pit latrine with slab	no	yes	no	no	no	yes	no	islam	6	usual resident	6	2	1	complete primary	wife	male	35	no	100	100	100	100	100	cannot read at all		not at all	at least once a week	less than once a week	no	middle	no net	0	1336	23	no or unsure	126	yes	after period ended	3
TD6	rural	141	1	not selected	woman not selected		no education	protected well	70	no facility/bush/field	no	no	no	no	no	no	no	islam	0	usual resident	4	2	1	no education	wife	male	30	no	100	100	100	100	100	cannot read at all		not at all	not at all	not at all		middle	no net	0	1330	20	no or unsure	before last birth	no	middle of the cycle	2
NG7	rural	701	husband not in household	selected	woman selected and interviewed	english	secondary	protected well	5	flush to piped sewer system	no	no	no	no	yes	yes	no	other christian	12	usual resident	4	1	1	complete secondary	head	female	27	no	100	100	100	100	100	able to read only parts of sentence		at least once a week	at least once a week	at least once a week	yes	middle	only treated nets	0	1350	21	no or unsure	before last birth	no	after period ended	2
TD6	rural	141	1	not selected	woman not selected		no education	protected well	120	no facility/bush/field	no	no	no	no	no	no	no	islam	0	usual resident	7	2	1	no education	wife	male	40	no	100	100	100	100	100	cannot read at all		not at all	not at all	not at all		middle	no net	0	1255	24	no or unsure	106	yes	during her period	5
TD6	rural	141	husband not in household	not selected	woman not selected		no education	protected well	80	no facility/bush/field	no	yes	no	no	no	no	no	islam	0	usual resident	7	3	2	no education	daughter	female	40	no	100	100	100	100	100	cannot read at all		not at all	not at all	not at all		poorest	no net	0	1380	18	no or unsure	before last birth	no	don't know	1
NG7	rural	701	husband not in household	selected	woman selected and interviewed	english	secondary	protected well	on premises	flush to pit latrine	no	yes	yes	no	no	yes	no	other christian	8	usual resident	7	1	3	incomplete secondary	granddaughter	male	58	no	100	100	100	100	100	cannot read at all		not at all	not at all	not at all	no	middle	no net	0	1408	16	yes	303	no	before period begins	1
NG7	rural	701	husband not in household	selected	woman selected and interviewed	english	secondary	protected well	on premises	pit latrine with slab	no	yes	yes	no	no	no	no	catholic	9	usual resident	3	2	1	incomplete secondary	head	female	23	no	100	100	100	100	100	able to read only parts of sentence		not at all	not at all	not at all	yes	middle	only treated nets	0	1397	19	no or unsure	108	yes	after period ended	2
TD6	rural	141	1	not selected	woman not selected		no education	tube well or borehole	26	no facility/bush/field	no	no	no	no	no	no	no	islam	0	usual resident	8	2	2	no education	wife	male	35	no	100	100	100	100	100	cannot read at all		not at all	not at all	not at all		poorer	no net	0	1255	14	no or unsure	110	yes	middle of the cycle	4
TD6	rural	141		not selected	woman selected and interviewed		no education	tube well or borehole	38	no facility/bush/field	no	no	no	no	no	no	no	islam	0	usual resident	7	2	1	no education	head	female	38	no	100	100	100	100	100	cannot read at all		not at all	not at all	not at all		poorer	no net	0	1229	25	no or unsure	104	yes	middle of the cycle	6
NG7	rural	701	husband not in household	selected	woman selected and interviewed	english	secondary	unprotected well	on premises	pit latrine with slab	no	yes	yes	no	no	no	no	catholic	12	usual resident	5	2	1	complete secondary	sister	male	38	no	100	100	100	100	100	able to read whole sentence		not at all	less than once a week	at least once a week	no	middle	no net	0	1375	17	yes	303	no	after period ended	2
NG7	rural	701	husband not in household	selected	woman selected and interviewed	english	no education	protected well	on premises	pit latrine with slab	no	no	no	no	no	no	no	islam	0	usual resident	5	3	2	no education	head	female	28	no	100	100	100	100	100	cannot read at all		not at all	not at all	less than once a week	no	middle	only treated nets	0	1361	23	no or unsure	114	yes	before period begins	3
TD6	rural	141	husband not in household	not selected	woman not selected		no education	protected well	45	no facility/bush/field	no	no	no	no	no	no	no	islam	0	usual resident	11	3	3	no education	head	female	35	no	100	100	100	100	100	cannot read at all		not at all	not at all	not at all		poorest	no net	0	1252	24	no or unsure	before last birth	no	middle of the cycle	6
TD6	rural	141	husband not in household	not selected	woman not selected		no education	protected well	45	no facility/bush/field	no	no	no	no	no	no	no	islam	0	usual resident	11	3	3	no education	head	female	35	no	100	100	100	100	100	cannot read at all		not at all	not at all	not at all		poorest	no net	0	1252	24	no or unsure	before last birth	no	middle of the cycle	6
NG7	rural	701	1	not selected	woman not selected	english	primary	protected well	on premises	pit latrine with slab	no	yes	no	no	no	yes	no	islam	6	usual resident	6	2	1	complete primary	wife	male	35	no	100	100	100	100	100	cannot read at all		not at all	at least once a week	less than once a week	no	middle	no net	0	1336	23	no or unsure	126	yes	after period ended	3
TD6	rural	141	1	not selected	woman not selected		no education	protected well	60	no facility/bush/field	no	yes	no	no	no	no	no	islam	0	usual resident	8	3	1	no education	wife	male	35	no	100	100	100	100	100	cannot read at all		not at all	not at all	not at all		poorer	no net	0	1255	16	no or unsure	before last birth	no	middle of the cycle	6
TD6	rural	141	1	not selected	woman not selected		no education	tube well or borehole	33	no facility/bush/field	no	no	no	no	no	no	no	islam	0	usual resident	3	1	1	no education	wife	male	32	no	100	100	100	100	100	cannot read at all		not at all	not at all	not at all		poorer	only treated nets	0	1381	20	no or unsure	before last birth	no	middle of the cycle	1
TD6	rural	141	1	not selected	woman selected and interviewed		no education	tube well or borehole	60	no facility/bush/field	no	no	no	no	no	no	no	islam	0	usual resident	8	3	2	no education	wife	male	40	no	100	100	100	100	100	cannot read at all		not at all	less than once a week	less than once a week		poorer	no net	0	1196	15	no or unsure	202	yes	at any time	6
TD6	rural	141	husband not in household	not selected	woman not selected		no education	tube well or borehole	40	no facility/bush/field	no	no	no	no	no	no	no	islam	0	usual resident	7	2	1	no education	daughter	male	46	no	100	100	100	100	100	cannot read at all		not at all	not at all	not at all		poorer	no net	0	1375	19	no or unsure	before last birth	no	at any time	1
TD6	rural	141	1	not selected	woman selected and interviewed		no education	tube well or borehole	60	no facility/bush/field	no	no	no	no	no	no	no	islam	0	usual resident	8	3	2	no education	wife	male	40	no	100	100	100	100	100	cannot read at all		not at all	less than once a week	less than once a week		poorer	no net	0	1196	15	no or unsure	202	yes	at any time	6
TD6	rural	141	1	not selected	woman not selected		no education	protected well	60	no facility/bush/field	no	no	no	no	no	no	no	islam	0	usual resident	4	2	1	no education	wife	male	29	no	100	100	100	100	100	cannot read at all		not at all	less than once a week	less than once a week		poorest	no net	0	1328	19	no or unsure	107	yes	don't know	2
TD6	rural	141	1	not selected	woman selected and interviewed		no education	tube well or borehole	44	no facility/bush/field	no	no	no	no	no	no	no	islam	0	usual resident	6	2	2	no education	wife	male	25	no	100	100	100	100	100	cannot read at all		not at all	not at all	not at all		poorer	no net	0	1345	16	no or unsure	before last birth	no	at any time	2
TD6	rural	141	1	not selected	woman selected and interviewed		no education	tube well or borehole	44	no facility/bush/field	no	no	no	no	no	no	no	islam	0	usual resident	6	2	2	no education	wife	male	25	no	100	100	100	100	100	cannot read at all		not at all	not at all	not at all		poorer	no net	0	1345	16	no or unsure	before last birth	no	at any time	2
TD6	rural	141	1	not selected	woman not selected		no education	tube well or borehole	60	no facility/bush/field	no	no	no	no	no	no	no	islam	0	usual resident	3	1	1	no education	wife	male	30	no	100	100	100	100	100	cannot read at all		not at all	not at all	not at all		richer	no net	0	1372	19	no or unsure	before last birth	no	middle of the cycle	1
TD6	rural	141	1	not selected	woman not selected		no education	protected well	60	no facility/bush/field	no	yes	no	no	no	no	no	islam	0	usual resident	8	3	1	no education	wife	male	35	no	100	100	100	100	100	cannot read at all		not at all	not at all	not at all		poorer	no net	0	1255	16	no or unsure	before last birth	no	middle of the cycle	6
TD6	rural	141	1	not selected	woman not selected		no education	protected well	120	no facility/bush/field	no	no	no	no	no	no	no	islam	0	usual resident	5	3	1	no education	wife	male	35	no	100	100	100	100	100	cannot read at all		not at all	not at all	not at all		middle	no net	0	1314	24	no or unsure	before last birth	no	after period ended	3
NG7	rural	701	husband not in household	selected	woman selected and interviewed	english	secondary	unprotected well	on premises	pit latrine with slab	no	yes	yes	no	no	no	no	catholic	12	usual resident	5	2	1	complete secondary	sister	male	38	no	100	100	100	100	100	able to read whole sentence		not at all	less than once a week	at least once a week	no	middle	no net	0	1375	17	yes	303	no	after period ended	2
TD6	rural	141	1	not selected	woman selected and interviewed		no education	tube well or borehole	70	no facility/bush/field	no	no	no	no	no	no	no	islam	0	usual resident	8	3	1	no education	wife	male	35	no	100	100	100	100	100	cannot read at all		not at all	not at all	not at all		middle	no net	0	1253	20	no or unsure	103	yes	after period ended	6
TD6	rural	141	1	not selected	woman not selected		no education	tube well or borehole	26	no facility/bush/field	no	no	no	no	no	no	no	islam	0	usual resident	8	2	2	no education	wife	male	35	no	100	100	100	100	100	cannot read at all		not at all	not at all	not at all		poorer	no net	0	1255	14	no or unsure	110	yes	middle of the cycle	4
TD6	rural	141	1	not selected	woman selected and interviewed		no education	tube well or borehole	60	no facility/bush/field	no	no	no	no	no	no	no	islam	0	usual resident	8	3	2	no education	wife	male	40	no	100	100	100	100	100	cannot read at all		not at all	less than once a week	less than once a week		poorer	no net	0	1196	15	no or unsure	202	yes	at any time	6
TD6	rural	141	1	not selected	woman selected and interviewed		no education	tube well or borehole	34	no facility/bush/field	no	no	no	no	no	no	no	islam	0	usual resident	6	2	1	no education	wife	male	30	no	100	100	100	100	100	cannot read at all		not at all	less than once a week	less than once a week		poorest	no net	0	1257	14	no or unsure	203	yes	at any time	4
TD6	rural	141	1	not selected	woman selected and interviewed		no education	tube well or borehole	70	no facility/bush/field	no	no	no	no	no	no	no	islam	0	usual resident	8	3	1	no education	wife	male	35	no	100	100	100	100	100	cannot read at all		not at all	not at all	not at all		middle	no net	0	1253	20	no or unsure	103	yes	after period ended	6
TD6	rural	141	1	not selected	woman not selected		no education	protected well	60	no facility/bush/field	no	yes	no	no	no	no	no	islam	0	usual resident	8	2	2	no education	wife	male	46	no	100	100	100	100	100	cannot read at all		not at all	not at all	not at all		middle	no net	0	1158	15	yes	305	no	middle of the cycle	7
NG7	rural	701	husband not in household	selected	woman not selected	english	secondary	protected well	on premises	pit latrine with slab	no	yes	yes	no	no	yes	no	other christian	12	usual resident	10	3	3	complete secondary	daughter	male	54	no	100	100	100	100	100	cannot read at all		not at all	not at all	not at all	no	richer	only treated nets	0	1415	23	no or unsure	before last birth	no	after period ended	1
TD6	rural	141	1	not selected	woman not selected		no education	protected well	120	no facility/bush/field	no	no	no	no	no	no	no	islam	0	usual resident	5	3	1	no education	wife	male	35	no	100	100	100	100	100	cannot read at all		not at all	not at all	not at all		middle	no net	0	1314	24	no or unsure	before last birth	no	after period ended	3
NG7	rural	701	1	not selected	woman not selected	english	secondary	unprotected well	on premises	pit latrine with slab	no	yes	yes	no	no	yes	no	catholic	9	usual resident	3	1	1	incomplete secondary	wife	male	30	no	100	100	100	100	100	able to read only parts of sentence		not at all	less than once a week	not at all	no	richer	only treated nets	0	1418	26	no or unsure	before last birth	no	after period ended	1
NG7	rural	701	1	selected	woman not selected	english	no education	protected well	on premises	pit latrine with slab	no	yes	yes	no	no	yes	no	other christian	0	usual resident	10	3	3	no education	wife	male	54	no	100	100	100	100	100	cannot read at all		not at all	not at all	not at all	no	richer	only treated nets	0	1083	17	no or unsure	day of interview	yes	after period ended	10
TD6	rural	141	1	not selected	woman not selected		no education	tube well or borehole	30	no facility/bush/field	no	no	no	no	no	no	no	islam	0	usual resident	4	1	1	no education	wife	male	32	no	100	100	100	100	100	cannot read at all		not at all	not at all	not at all		richest	no net	0	1360	20	no or unsure	before last birth	no	don't know	1
TD6	rural	141	1	not selected	woman not selected		no education	protected well	60	no facility/bush/field	no	no	no	no	no	no	no	islam	0	usual resident	4	2	1	no education	wife	male	29	no	100	100	100	100	100	cannot read at all		not at all	less than once a week	less than once a week		poorest	no net	0	1328	19	no or unsure	107	yes	don't know	2
TD6	rural	141	husband not in household	not selected	woman not selected		no education	protected well	45	no facility/bush/field	no	no	no	no	no	no	no	islam	0	usual resident	11	3	3	no education	head	female	35	no	100	100	100	100	100	cannot read at all		not at all	not at all	not at all		poorest	no net	0	1252	24	no or unsure	before last birth	no	middle of the cycle	6
TD6	rural	141	1	not selected	woman not selected		no education	protected well	120	no facility/bush/field	no	no	no	no	no	no	no	islam	0	usual resident	7	2	1	no education	wife	male	40	no	100	100	100	100	100	cannot read at all		not at all	not at all	not at all		middle	no net	0	1255	24	no or unsure	106	yes	during her period	5
TD6	rural	141	1	not selected	woman not selected		no education	tube well or borehole	30	no facility/bush/field	no	yes	no	no	no	no	no	islam	0	usual resident	8	2	1	no education	wife	male	45	no	100	100	100	100	100	cannot read at all		not at all	not at all	not at all		richer	no net	0	1220	15	no or unsure	before last birth	no	middle of the cycle	6
NG7	rural	701	husband not in household	selected	woman selected and interviewed	english	secondary	protected well	on premises	pit latrine with slab	no	yes	yes	no	no	no	no	catholic	9	usual resident	3	2	1	incomplete secondary	head	female	23	no	100	100	100	100	100	able to read only parts of sentence		not at all	not at all	not at all	yes	middle	only treated nets	0	1397	19	no or unsure	108	yes	after period ended	2
TD6	rural	141	1	not selected	woman not selected		no education	protected well	70	no facility/bush/field	no	no	no	no	no	no	no	islam	0	usual resident	4	2	1	no education	wife	male	30	no	100	100	100	100	100	cannot read at all		not at all	not at all	not at all		middle	no net	0	1330	20	no or unsure	before last birth	no	middle of the cycle	2
TD6	rural	141	1	not selected	woman not selected		no education	protected well	50	no facility/bush/field	no	no	no	no	no	no	no	islam	0	usual resident	4	1	1	no education	wife	male	39	no	100	100	100	100	100	cannot read at all		not at all	not at all	not at all		poorest	no net	0	1306	19	yes	307	no	middle of the cycle	2
TD6	rural	141	1	not selected	woman not selected		no education	protected well	60	no facility/bush/field	no	yes	no	no	no	no	no	islam	0	usual resident	8	2	2	no education	wife	male	46	no	100	100	100	100	100	cannot read at all		not at all	not at all	not at all		middle	no net	0	1158	15	yes	305	no	middle of the cycle	7
NG7	rural	701	1	not selected	woman not selected	english	no education	protected well	on premises	pit latrine with slab	no	yes	yes	no	no	yes	no	other christian	0	usual resident	6	2	1	no education	wife	male	39	no	100	100	100	100	100	cannot read at all		not at all	not at all	not at all	no	poorer	only treated nets	0	1281	18	no or unsure	221	no	after period ended	4
NG7	rural	701	1	selected	woman not selected	english	no education	protected well	on premises	pit latrine with slab	no	yes	yes	no	no	yes	no	other christian	0	usual resident	10	3	3	no education	wife	male	54	no	100	100	100	100	100	cannot read at all		not at all	not at all	not at all	no	richer	only treated nets	0	1083	17	no or unsure	day of interview	yes	after period ended	10
NG7	rural	701	husband not in household	selected	woman selected and interviewed	english	no education	protected well	on premises	pit latrine with slab	no	no	no	no	no	no	no	islam	0	usual resident	5	3	2	no education	head	female	28	no	100	100	100	100	100	cannot read at all		not at all	not at all	less than once a week	no	middle	only treated nets	0	1361	23	no or unsure	114	yes	before period begins	3
TD6	urban	11	1	not selected	woman not selected		no education	piped to neighbor	don't know	flush to piped sewer system	yes	yes	yes	yes	no	no	no	islam	0	usual resident	8	2	1	no education	wife	male	48	no	100	100	100	100	100	cannot read at all		not at all	at least once a week	at least once a week	yes	richest	no net	0	1175	22	no or unsure	103	yes	middle of the cycle	6
NG7	rural	701	1	not selected	woman not selected	english	no education	river/dam/lake/ponds/stream/canal/irrigation channel	30	no facility/bush/field	yes	yes	yes	no	no	no	no	islam	0	usual resident	4	1	1	no education	wife	male	38	no	100	100	100	100	100	cannot read at all		not at all	not at all	not at all		middle	only treated nets	0	1340	15	no or unsure	114	yes	after period ended	2
TD6	urban	11	1	not selected	woman not selected		no education	piped to neighbor	don't know	flush to piped sewer system	yes	yes	yes	yes	no	no	no	islam	0	usual resident	8	2	1	no education	wife	male	48	no	100	100	100	100	100	cannot read at all		not at all	at least once a week	at least once a week	yes	richest	no net	0	1175	22	no or unsure	103	yes	middle of the cycle	6
TD6	urban	11	1	not selected	woman selected and interviewed		primary	unprotected well	on premises	pit latrine with slab	yes	yes	yes	yes	no	no	yes	islam	3	usual resident	5	2	1	incomplete primary	wife	male	45	no	100	100	100	100	100	able to read only parts of sentence		not at all	at least once a week	at least once a week	yes	richest	no net	0	1326	25	yes	305	no	after period ended	2
TD6	urban	11	1	not selected	woman selected and interviewed		no education	unprotected well	on premises	pit latrine with slab	yes	yes	yes	no	no	no	no	islam	0	usual resident	6	1	1	no education	wife	male	30	no	100	100	100	100	100	cannot read at all		not at all	not at all	at least once a week	no	richest	no net	0	1293	16	yes	303	no	at any time	2
NG7	rural	701	1	not selected	woman not selected	english	primary	protected well	on premises	flush to pit latrine	yes	yes	yes	no	no	yes	no	other christian	6	usual resident	4	2	1	complete primary	wife	male	26	no	100	100	100	100	100	cannot read at all		not at all	not at all	less than once a week	no	richer	only treated nets	0	1395	19	no or unsure	before last birth	no	middle of the cycle	2
TD6	urban	11	1	not selected	woman not selected		no education	unprotected well	on premises	flush to piped sewer system	yes	no	yes	no	no	no	no	islam	0	usual resident	13	3	2	no education	wife	male	50	no	100	100	100	100	100	cannot read at all		not at all	less than once a week	at least once a week	yes	richest	no net	0	1246	19	no or unsure	before last birth	no	middle of the cycle	5
NG7	rural	701	husband not in household	selected	woman selected and interviewed	english	primary	sachet water	30	no facility/bush/field	no	no	no	no	no	no	no	other christian	6	usual resident	3	0	1	complete primary	daughter	female	76	no	100	100	100	100	100	cannot read at all		not at all	less than once a week	not at all		poorest	no net	1	1318	21	no or unsure	before last birth	no	after period ended	1
NG7	rural	701	1	selected	woman selected and interviewed	english	secondary	protected well	on premises	no facility/bush/field	yes	no	no	no	no	no	no	catholic	12	usual resident	5	2	1	complete secondary	wife	male	35	no	100	100	100	100	100	able to read whole sentence		less than once a week	less than once a week	less than once a week		poorer	only treated nets	0	1395	27	no or unsure	before last birth	no	before period begins	2
NG7	rural	701	2	not selected	woman not selected	english	secondary	protected well	on premises	pit latrine with slab	yes	yes	no	no	yes	yes	no	catholic	12	usual resident	4	0	1	complete secondary	daughter-in-law	female	59	no	100	100	100	100	100	able to read only parts of sentence		not at all	not at all	not at all	no	middle	no net	0	1180	12	no or unsure	220	no	after period ended	4
NG7	rural	701	1	selected	woman selected and interviewed	english	secondary	protected well	on premises	no facility/bush/field	yes	no	no	no	no	no	no	catholic	12	usual resident	5	2	1	complete secondary	wife	male	35	no	100	100	100	100	100	able to read whole sentence		less than once a week	less than once a week	less than once a week		poorer	only treated nets	0	1395	27	no or unsure	before last birth	no	before period begins	2
NG7	rural	701	1	not selected	woman not selected	english	primary	rainwater	on premises	flush to pit latrine	yes	yes	yes	yes	no	yes	yes	other christian	6	usual resident	5	2	1	complete primary	wife	male	46	no	100	100	100	100	100	cannot read at all		not at all	less than once a week	less than once a week	no	richest	no net	0	1182	20	no or unsure	115	yes	middle of the cycle	6
TD6	urban	11	husband not in household	not selected	woman not selected		no education	unprotected well	on premises	pit latrine with slab	yes	no	yes	no	no	no	yes	islam	0	usual resident	9	2	2	no education	daughter	male	45	no	100	100	100	100	100	cannot read at all		not at all	not at all	not at all	no	richest	no net	0	1325	20	no or unsure	115	yes	don't know	2
NG7	rural	701	1	not selected	woman not selected	english	primary	protected well	on premises	flush to pit latrine	yes	yes	yes	no	no	yes	no	other christian	6	usual resident	4	2	1	complete primary	wife	male	26	no	100	100	100	100	100	cannot read at all		not at all	not at all	less than once a week	no	richer	only treated nets	0	1395	19	no or unsure	before last birth	no	middle of the cycle	2
TD6	urban	11	1	not selected	woman selected and interviewed		no education	unprotected well	on premises	pit latrine without slab/open pit	yes	yes	no	no	no	yes	no	islam	0	usual resident	4	2	1	no education	wife	male	29	no	100	100	100	100	100	cannot read at all		not at all	not at all	less than once a week	yes	richest	no net	0	1353	17	no or unsure	years: 1	no	don't know	2
TD6	urban	11	1	not selected	woman not selected		no education	piped into dwelling	on premises	pit latrine with slab	yes	no	yes	no	no	no	yes	islam	0	usual resident	7	3	1	no education	wife	male	40	no	100	100	100	100	100	cannot read at all		not at all	not at all	less than once a week	no	richest	no net	0	1283	21	no or unsure	107	yes	don't know	5
TD6	urban	11	1	not selected	woman not selected		no education	unprotected well	on premises	pit latrine without slab/open pit	yes	no	yes	no	no	no	no	islam	0	usual resident	9	2	2	no education	wife	male	53	no	100	100	100	100	100	cannot read at all		not at all	not at all	less than once a week	yes	richest	no net	0	1182	21	no or unsure		no		7
TD6	urban	11	1	not selected	woman selected and interviewed		primary	unprotected well	on premises	pit latrine with slab	yes	yes	yes	no	no	no	no	islam	4	usual resident	4	1	1	incomplete primary	wife	male	35	no	100	100	100	100	100	able to read only parts of sentence		less than once a week	not at all	at least once a week	no	richest	no net	0	1229	16	no or unsure	104	yes	middle of the cycle	3
TD6	urban	11	1	not selected	woman selected and interviewed		no education	unprotected well	on premises	pit latrine without slab/open pit	yes	yes	yes	no	no	no	yes	islam	0	usual resident	2	0	1	no education	wife	male	40	no	100	100	100	100	100	cannot read at all		not at all	not at all	not at all	no	richest	no net	0	1341	23	yes	306	no	at any time	1
TD6	urban	11	husband not in household	not selected	woman not selected		no education	unprotected well	on premises	pit latrine with slab	yes	no	yes	no	no	no	yes	islam	0	usual resident	9	2	2	no education	daughter	male	45	no	100	100	100	100	100	cannot read at all		not at all	not at all	not at all	no	richest	no net	0	1325	20	no or unsure	115	yes	don't know	2
NG7	rural	701	1	not selected	woman not selected	english	primary	rainwater	on premises	flush to pit latrine	yes	yes	yes	yes	no	yes	yes	other christian	6	usual resident	5	2	1	complete primary	wife	male	46	no	100	100	100	100	100	cannot read at all		not at all	less than once a week	less than once a week	no	richest	no net	0	1182	20	no or unsure	115	yes	middle of the cycle	6
TD6	urban	11	1	not selected	woman not selected		primary	unprotected well	on premises	pit latrine without slab/open pit	yes	no	yes	no	no	yes	no	islam	4	usual resident	9	3	2	incomplete primary	wife	male	40	no	100	100	100	100	100	cannot read at all		not at all	not at all	less than once a week	yes	richest	no net	0	1163	17	yes	308	no	at any time	8
NG7	rural	701	husband not in household	selected	woman not selected	english	secondary	protected well	on premises	pit latrine with slab	yes	no	no	no	no	no	no	catholic	12	usual resident	7	3	2	complete secondary	daughter	female	57	no	100	100	100	100	100	able to read only parts of sentence		not at all	not at all	less than once a week	no	poorer	only treated nets	0	1320	18	no or unsure	110	yes	before period begins	3
NG7	rural	701	husband not in household	selected	woman selected and interviewed	english	secondary	protected well	on premises	pit latrine with slab	yes	no	no	no	no	no	no	other christian	12	usual resident	7	3	2	complete secondary	daughter	female	57	no	100	100	100	100	100	able to read only parts of sentence		less than once a week	less than once a week	at least once a week	no	poorer	only treated nets	1	1427	22	no or unsure	before last birth	no	middle of the cycle	1
TD6	urban	11	1	not selected	woman selected and interviewed		no education	unprotected well	on premises	pit latrine with slab	yes	yes	yes	no	no	no	no	islam	0	usual resident	4	0	1	no education	wife	male	37	no	100	100	100	100	100	cannot read at all		not at all	less than once a week	less than once a week	no	richest	no net	0	1269	19	no or unsure	202	yes	don't know	2
TD6	urban	11	1	not selected	woman selected and interviewed		primary	unprotected well	on premises	pit latrine with slab	yes	yes	yes	yes	no	no	yes	islam	3	usual resident	5	2	1	incomplete primary	wife	male	45	no	100	100	100	100	100	able to read only parts of sentence		not at all	at least once a week	at least once a week	yes	richest	no net	0	1326	25	yes	305	no	after period ended	2
TD6	urban	11	1	not selected	woman selected and interviewed		no education	unprotected well	on premises	pit latrine without slab/open pit	yes	yes	no	no	no	yes	no	islam	0	usual resident	4	2	1	no education	wife	male	29	no	100	100	100	100	100	cannot read at all		not at all	not at all	less than once a week	yes	richest	no net	0	1353	17	no or unsure	years: 1	no	don't know	2
TD6	urban	11	1	not selected	woman not selected		no education	unprotected well	on premises	flush to piped sewer system	yes	no	yes	no	no	no	no	islam	0	usual resident	13	3	2	no education	wife	male	50	no	100	100	100	100	100	cannot read at all		not at all	not at all	less than once a week	yes	richest	no net	0	1153	18	no or unsure	103	yes	after period ended	5
TD6	urban	11	1	not selected	woman not selected		no education	unprotected well	on premises	pit latrine without slab/open pit	yes	no	yes	no	no	no	no	islam	0	usual resident	9	2	2	no education	wife	male	53	no	100	100	100	100	100	cannot read at all		not at all	not at all	less than once a week	yes	richest	no net	0	1182	21	no or unsure		no		7
TD6	urban	11	1	not selected	woman not selected		no education	unprotected well	on premises	pit latrine without slab/open pit	yes	yes	no	no	no	no	no	islam	0	usual resident	6	3	1	no education	wife	male	40	no	100	100	100	100	100	cannot read at all		not at all	not at all	not at all	no	richer	no net	0	1293	18	no or unsure	108	yes	don't know	4
TD6	urban	11	1	not selected	woman not selected		primary	unprotected well	on premises	pit latrine without slab/open pit	yes	no	yes	no	no	yes	no	islam	4	usual resident	9	3	2	incomplete primary	wife	male	40	no	100	100	100	100	100	cannot read at all		not at all	not at all	less than once a week	yes	richest	no net	0	1163	17	yes	308	no	at any time	8
TD6	urban	11	8	not selected	woman not selected		no education	unprotected well	on premises	pit latrine without slab/open pit	yes	yes	yes	no	no	yes	no	islam	0	usual resident	12	1	3	no education	daughter	male	65	no	100	100	100	100	100	cannot read at all		not at all	not at all	less than once a week	no	richest	no net	0	1283	15	no or unsure	203	yes	don't know	3
NG7	rural	701		selected	woman not selected	english	no education	protected well	on premises	flush to pit latrine	yes	yes	yes	no	yes	yes	no	catholic	0	usual resident	10	3	4	no education	co-spouse	female	45	no	100	100	100	100	100	cannot read at all		not at all	less than once a week	at least once a week	no	richer	only treated nets	0	1194	16	no or unsure	104	yes	after period ended	6
TD6	urban	11		not selected	woman selected, but privacy not possible		no education	unprotected well	on premises	flush to piped sewer system	yes	yes	yes	no	no	yes	no	islam	0	usual resident	5	0	1	no education	niece by blood	male	45	no	100	100	100	100	100	cannot read at all		not at all	not at all	less than once a week	no	richest	no net	0	1303	24	no or unsure	106	yes	after period ended	1
NG7	rural	701	1	selected	woman selected and interviewed	english	secondary	protected well	3	no facility/bush/field	no	yes	yes	no	no	yes	no	catholic	8	usual resident	4	2	1	incomplete secondary	wife	male	39	no	100	100	100	100	100	cannot read at all		not at all	not at all	not at all		middle	only treated nets	0	1238	14	no or unsure	105	yes	after period ended	4
TD6	urban	11	1	not selected	woman not selected		primary	unprotected well	on premises	pit latrine with slab	yes	yes	yes	no	no	yes	no	islam	6	usual resident	6	2	1	complete primary	wife	male	48	no	100	100	100	100	100	able to read only parts of sentence		not at all	less than once a week	at least once a week	no	richest	no net	0	1263	23	no or unsure	113	yes	don't know	4
TD6	urban	11	1	not selected	woman not selected		no education	unprotected well	on premises	pit latrine without slab/open pit	yes	yes	no	no	no	no	no	islam	0	usual resident	6	3	1	no education	wife	male	40	no	100	100	100	100	100	cannot read at all		not at all	not at all	not at all	no	richer	no net	0	1293	18	no or unsure	108	yes	don't know	4
NG7	rural	701	1	selected	woman selected and interviewed	english	primary	protected well	on premises	flush to piped sewer system	yes	yes	yes	no	no	yes	yes	other christian	5	usual resident	7	1	2	incomplete primary	wife	male	50	no	100	100	100	100	100	cannot read at all		not at all	less than once a week	at least once a week	no	richer	no net	0	1131	19	no or unsure	118	yes	before period begins	7
TD6	urban	11	1	not selected	woman not selected		primary	unprotected well	on premises	pit latrine with slab	yes	yes	yes	no	no	yes	no	islam	6	usual resident	6	2	1	complete primary	wife	male	48	no	100	100	100	100	100	able to read only parts of sentence		not at all	less than once a week	at least once a week	no	richest	no net	0	1263	23	no or unsure	113	yes	don't know	4
TD6	urban	11	1	not selected	woman not selected		primary	unprotected well	on premises	flush to piped sewer system	yes	yes	yes	yes	yes	yes	yes	islam	1	usual resident	7	1	1	incomplete primary	wife	male	65	no	100	100	100	100	100	cannot read at all		not at all	at least once a week	at least once a week	yes	richest	no net	0	1137	17	no or unsure	weeks: 1	yes	middle of the cycle	8
TD6	urban	11	1	not selected	woman not selected		no education	unprotected well	on premises	flush to piped sewer system	yes	no	yes	no	no	no	no	islam	0	usual resident	13	3	2	no education	wife	male	50	no	100	100	100	100	100	cannot read at all		not at all	less than once a week	at least once a week	yes	richest	no net	0	1246	19	no or unsure	before last birth	no	middle of the cycle	5
NG7	rural	701		selected	woman selected and interviewed	english	secondary	protected well	on premises	flush to pit latrine	yes	yes	yes	no	yes	yes	no	catholic	12	usual resident	10	3	4	complete secondary	daughter	female	45	no	100	100	100	100	100	able to read whole sentence		not at all	less than once a week	at least once a week	no	richer	only treated nets	0	1409	23	no or unsure	107	yes	after period ended	1
NG7	rural	701	husband not in household	selected	woman not selected	english	secondary	protected well	on premises	pit latrine with slab	yes	no	no	no	no	no	no	catholic	12	usual resident	7	3	2	complete secondary	daughter	female	57	no	100	100	100	100	100	able to read only parts of sentence		not at all	not at all	less than once a week	no	poorer	only treated nets	0	1320	18	no or unsure	110	yes	before period begins	3
NG7	rural	701	1	not selected	woman not selected	english	secondary	protected well	on premises	flush to pit latrine	yes	yes	yes	no	no	yes	no	catholic	11	usual resident	3	1	1	incomplete secondary	wife	male	27	no	100	100	100	100	100	able to read whole sentence		not at all	less than once a week	at least once a week	no	richer	no net	0	1414	20	no or unsure	before last birth	no	after period ended	1
NG7	rural	701	1	not selected	woman not selected	english	higher	protected well	on premises	flush to pit latrine	yes	yes	yes	no	no	yes	no	catholic	15	usual resident	3	0	2	higher	wife	male	28	no	100	100	100	100	100	able to read whole sentence		at least once a week	at least once a week	at least once a week	no	richer	only treated nets	0	1417	23	no or unsure	215	no	after period ended	0
TD6	urban	11	1	not selected	woman not selected		no education	unprotected well	on premises	pit latrine without slab/open pit	yes	no	yes	no	no	no	no	islam	0	usual resident	3	1	1	no education	wife	male	39	no	100	100	100	100	100	cannot read at all		not at all	not at all	not at all	no	richest	no net	0	1362	23	no or unsure	102	yes	at any time	1
TD6	urban	11	1	not selected	woman not selected		no education	unprotected well	on premises	pit latrine without slab/open pit	yes	yes	no	no	no	no	no	islam	0	usual resident	6	3	1	no education	wife	male	40	no	100	100	100	100	100	cannot read at all		not at all	not at all	not at all	no	richer	no net	0	1293	18	no or unsure	108	yes	don't know	4
TD6	urban	11	1	not selected	woman not selected		no education	piped into dwelling	on premises	pit latrine with slab	yes	no	yes	no	no	no	yes	islam	0	usual resident	7	3	1	no education	wife	male	40	no	100	100	100	100	100	cannot read at all		not at all	not at all	less than once a week	no	richest	no net	0	1283	21	no or unsure	107	yes	don't know	5
TD6	urban	11	1	not selected	woman not selected		no education	piped into dwelling	on premises	pit latrine with slab	yes	no	yes	no	no	no	yes	islam	0	usual resident	7	3	1	no education	wife	male	40	no	100	100	100	100	100	cannot read at all		not at all	not at all	less than once a week	no	richest	no net	0	1283	21	no or unsure	107	yes	don't know	5
TD6	rural	231	1	not selected	woman selected and interviewed		no education	protected well	10	no facility/bush/field	no	yes	no	no	no	no	no	other christian	0	usual resident	13	3	2	no education	wife	male	54	no	100	100	100	100	100	cannot read at all		not at all	less than once a week	not at all		poorest	no net	0	1053	19	no or unsure	104	yes	don't know	10
NG7	rural	701	husband not in household	not selected	woman not selected	english	no education	unprotected spring	on premises	flush to pit latrine	no	no	no	no	no	yes	no	catholic	0	usual resident	4	2	1	no education	head	female	49	no	100	100	100	100	100	cannot read at all		not at all	at least once a week	not at all	no	poorer	only treated nets	0	1374	33	no or unsure	113	yes	after period ended	2
NG7	rural	701	1	not selected	woman not selected	english	secondary	protected well	4	flush to pit latrine	yes	no	yes	yes	no	yes	no	catholic	9	usual resident	7	3	1	incomplete secondary	wife	male	46	no	100	100	100	100	100	able to read only parts of sentence		not at all	at least once a week	at least once a week	yes	richer	no net	0	1334	17	no or unsure	before last birth	no	after period ended	4
TD6	rural	231	1	not selected	woman selected and interviewed		primary	protected well	10	pit latrine without slab/open pit	no	no	no	no	yes	no	no	catholic	3	usual resident	5	2	1	incomplete primary	wife	male	31	no	100	100	100	100	100	cannot read at all		not at all	not at all	not at all	yes	poorest	no net	0	1277	21	no or unsure	105	yes	at any time	5
TD6	rural	231	1	not selected	woman not selected		primary	protected well	10	no facility/bush/field	no	yes	no	no	yes	no	no	other christian	3	usual resident	7	2	1	incomplete primary	wife	male	46	no	100	100	100	100	100	cannot read at all		not at all	at least once a week	not at all		poorer	only treated nets	0	1131	16	no or unsure	108	yes	after period ended	6
NG7	rural	701	1	selected	woman selected and interviewed	english	secondary	unprotected spring	on premises	pit latrine with slab	yes	yes	yes	no	no	yes	no	traditionalist	12	usual resident	6	2	1	complete secondary	wife	male	43	no	100	100	100	100	100	able to read whole sentence		not at all	at least once a week	at least once a week	no	middle	no net	0	1333	19	no or unsure	114	yes	middle of the cycle	4
TD6	rural	231	1	not selected	woman not selected		primary	protected well	10	no facility/bush/field	no	yes	no	no	yes	no	no	other christian	3	usual resident	7	2	1	incomplete primary	wife	male	46	no	100	100	100	100	100	cannot read at all		not at all	at least once a week	not at all		poorer	only treated nets	0	1131	16	no or unsure	108	yes	after period ended	6
NG7	rural	701	1	not selected	woman not selected	english	secondary	protected well	on premises	flush to pit latrine	yes	yes	yes	yes	no	yes	no	catholic	10	usual resident	4	2	1	incomplete secondary	wife	male	39	no	100	100	100	100	100	able to read only parts of sentence		less than once a week	not at all	less than once a week	no	richest	only treated nets	0	1372	27	yes	304	no	middle of the cycle	2
NG7	rural	701	1	selected	woman selected and interviewed	english	higher	unprotected spring	60	pit latrine with slab	yes	yes	yes	no	no	yes	no	catholic	15	usual resident	6	2	1	higher	wife	male	43	no	100	100	100	100	100	able to read whole sentence		not at all	less than once a week	less than once a week	no	middle	no net	0	1291	21	no or unsure	109	yes	after period ended	4
NG7	rural	701	1	not selected	woman not selected	english	primary	protected well	on premises	flush to pit latrine	yes	yes	yes	yes	no	yes	yes	catholic	6	usual resident	4	1	1	complete primary	wife	male	55	no	100	100	100	100	100	cannot read at all		not at all	not at all	less than once a week	yes	richest	no net	0	1275	31	no or unsure	302	no	after period ended	3
NG7	rural	701	1	selected	woman selected and interviewed	english	secondary	protected well	4	flush to pit latrine	yes	yes	yes	no	no	yes	no	catholic	10	usual resident	6	2	1	incomplete secondary	wife	male	34	no	100	100	100	100	100	able to read whole sentence		not at all	not at all	at least once a week	yes	middle	only treated nets	0	1367	18	no or unsure	103	yes	middle of the cycle	1
NG7	rural	701	1	not selected	woman not selected	english	secondary	protected well	on premises	flush to pit latrine	yes	yes	yes	no	no	yes	no	other christian	9	usual resident	4	2	1	incomplete secondary	wife	male	36	no	100	100	100	100	100	able to read only parts of sentence		not at all	at least once a week	at least once a week	yes	richer	no net	0	1177	14	no or unsure	before last birth	no	after period ended	5
NG7	rural	701	1	not selected	woman not selected	english	secondary	protected well	4	flush to pit latrine	yes	no	yes	yes	no	yes	no	catholic	9	usual resident	7	3	1	incomplete secondary	wife	male	46	no	100	100	100	100	100	able to read only parts of sentence		not at all	at least once a week	at least once a week	yes	richer	no net	0	1334	17	no or unsure	before last birth	no	after period ended	4
TD6	rural	231	1	not selected	woman not selected		no education	protected well	don't know	no facility/bush/field	no	no	no	no	yes	no	no	other christian	0	usual resident	5	3	1	no education	wife	male	32	no	100	100	100	100	100	cannot read at all		not at all	not at all	not at all		middle	only treated nets	0	1323	20	no or unsure	104	yes	at any time	3
TD6	rural	231	husband not in household	not selected	woman not selected		no education	not a dejure resident	not a dejure resident	not a dejure resident	not a dejure resident	not a dejure resident	not a dejure resident	not a dejure resident	not a dejure resident	not a dejure resident	not a dejure resident	other christian	0	visitor	13	3	2	no education	daughter	male	54	not a dejure resident	100	100	100	100	100	cannot read at all		not at all	at least once a week	less than once a week	not a dejure resident	poorest	no net	0	1268	21	no or unsure	107	yes	don't know	3
TD6	rural	231	1	not selected	woman not selected		no education	unprotected well	10	no facility/bush/field	no	no	no	no	yes	no	no	other christian	0	usual resident	8	1	1	no education	wife	male	37	no	100	100	100	100	100	cannot read at all		not at all	not at all	not at all		poorest	only treated nets	0	1204	20	no or unsure	103	yes	after period ended	4
TD6	rural	231	1	not selected	woman selected and interviewed		no education	unprotected well	8	no facility/bush/field	no	no	no	no	no	no	no	6	0	usual resident	4	1	1	no education	wife	male	36	no	100	100	100	100	100	cannot read at all		not at all	not at all	not at all		poorer	no net	0	1301	18	no or unsure	106	yes	don't know	2
NG7	rural	701	1	not selected	woman not selected	english	secondary	protected well	4	flush to pit latrine	yes	no	yes	yes	no	yes	no	catholic	9	usual resident	7	3	1	incomplete secondary	wife	male	46	no	100	100	100	100	100	able to read only parts of sentence		not at all	at least once a week	at least once a week	yes	richer	no net	0	1334	17	no or unsure	before last birth	no	after period ended	4
NG7	rural	701	1	not selected	woman not selected	english	secondary	protected well	on premises	flush to pit latrine	yes	yes	yes	yes	no	yes	no	catholic	10	usual resident	4	2	1	incomplete secondary	wife	male	39	no	100	100	100	100	100	able to read only parts of sentence		less than once a week	not at all	less than once a week	no	richest	only treated nets	0	1372	27	yes	304	no	middle of the cycle	2
NG7	rural	701	1	selected	woman selected and interviewed	english	secondary	unprotected spring	on premises	pit latrine with slab	yes	yes	yes	no	no	yes	no	traditionalist	12	usual resident	6	2	1	complete secondary	wife	male	43	no	100	100	100	100	100	able to read whole sentence		not at all	at least once a week	at least once a week	no	middle	no net	0	1333	19	no or unsure	114	yes	middle of the cycle	4
TD6	rural	231	husband not in household	not selected	woman not selected		no education	not a dejure resident	not a dejure resident	not a dejure resident	not a dejure resident	not a dejure resident	not a dejure resident	not a dejure resident	not a dejure resident	not a dejure resident	not a dejure resident	other christian	0	visitor	13	3	2	no education	daughter	male	54	not a dejure resident	100	100	100	100	100	cannot read at all		not at all	at least once a week	less than once a week	not a dejure resident	poorest	no net	0	1268	21	no or unsure	107	yes	don't know	3
NG7	rural	701	husband not in household	selected	woman selected and interviewed	english	secondary	protected well	on premises	pit latrine with slab	yes	no	yes	no	no	yes	no	catholic	10	usual resident	3	1	1	incomplete secondary	co-wife	male	32	no	100	100	100	100	100	able to read only parts of sentence		less than once a week	at least once a week	at least once a week	no	richer	only treated nets	0	1372	23	yes	305	no	after period ended	1
TD6	rural	231	1	not selected	woman not selected		primary	unprotected well	10	no facility/bush/field	no	no	no	no	yes	no	no	other christian	2	usual resident	5	2	1	incomplete primary	wife	male	28	no	100	100	100	100	100	cannot read at all		not at all	not at all	not at all		poorest	only treated nets	0	1297	22	no or unsure	102	yes	don't know	3
NG7	rural	701	1	selected	woman selected and interviewed	english	secondary	protected well	5	flush to pit latrine	yes	yes	yes	no	yes	yes	no	other christian	9	usual resident	6	1	1	incomplete secondary	wife	male	46	no	100	100	100	100	100	able to read only parts of sentence		not at all	not at all	not at all	yes	middle	only treated nets	0	1301	17	yes	310	no	after period ended	3
NG7	rural	701	1	selected	woman selected and interviewed	english	secondary	protected well	5	flush to pit latrine	yes	no	yes	yes	no	yes	no	catholic	9	usual resident	6	1	1	incomplete secondary	wife	male	35	no	100	100	100	100	100	able to read only parts of sentence		not at all	at least once a week	at least once a week	yes	richer	only treated nets	0	1276	17	no or unsure	224	no	middle of the cycle	4
TD6	rural	231	1	not selected	woman not selected		no education	unprotected well	5	no facility/bush/field	no	no	no	no	yes	no	no	other christian	0	usual resident	10	1	2	no education	wife	male	46	no	100	100	100	100	100	cannot read at all		not at all	not at all	not at all		middle	only treated nets	0	1151	19	yes	307	no	after period ended	8
NG7	rural	701	1	selected	woman selected and interviewed	english	secondary	protected well	on premises	flush to pit latrine	yes	yes	yes	no	no	yes	no	other christian	10	usual resident	5	2	1	incomplete secondary	wife	male	30	no	100	100	100	100	100	able to read only parts of sentence		not at all	at least once a week	at least once a week	yes	richer	only treated nets	0	1354	20	no or unsure	107	yes	after period ended	3
NG7	rural	701	1	not selected	woman not selected	english	higher	protected well	on premises	flush to pit latrine	yes	yes	yes	yes	no	yes	no	other christian	15	usual resident	5	2	2	higher	wife	male	35	no	100	100	100	100	100	able to read whole sentence		less than once a week	at least once a week	at least once a week	no	richer	no net	0	1357	20	no or unsure	111	yes	after period ended	2
TD6	rural	231		not selected	woman selected and interviewed		no education	unprotected well	10	no facility/bush/field	no	no	no	no	yes	no	no	catholic	0	usual resident	8	2	2	no education	sister	male	17	no	100	100	100	100	100	cannot read at all		not at all	not at all	not at all		poorest	no net	0	1266	19	no or unsure	115	yes	at any time	3
TD6	rural	231	1	not selected	woman not selected		primary	unprotected well	10	no facility/bush/field	no	no	no	no	yes	no	no	other christian	4	usual resident	8	2	2	incomplete primary	wife	male	17	no	100	100	100	100	100	cannot read at all		not at all	not at all	not at all		poorest	no net	0	1359	14	no or unsure	202	yes	don't know	1
NG7	rural	701	1	not selected	woman not selected	english	secondary	protected well	on premises	flush to pit latrine	yes	yes	yes	no	no	no	no	catholic	12	usual resident	5	1	1	complete secondary	wife	male	37	no	100	100	100	100	100	able to read whole sentence		not at all	less than once a week	at least once a week	no	middle	no net	0	1332	16	no or unsure	110	yes	before period begins	3
TD6	rural	231	1	not selected	woman not selected		no education	protected well	don't know	no facility/bush/field	no	no	no	no	yes	no	no	other christian	0	usual resident	5	3	1	no education	wife	male	32	no	100	100	100	100	100	cannot read at all		not at all	not at all	not at all		middle	only treated nets	0	1323	20	no or unsure	104	yes	at any time	3
TD6	rural	231	1	not selected	woman not selected		no education	protected well	don't know	no facility/bush/field	no	no	no	no	yes	no	no	other christian	0	usual resident	5	3	1	no education	wife	male	32	no	100	100	100	100	100	cannot read at all		not at all	not at all	not at all		middle	only treated nets	0	1323	20	no or unsure	104	yes	at any time	3
TD6	rural	231	1	not selected	woman not selected		no education	unprotected well	12	no facility/bush/field	no	yes	no	no	yes	no	no	catholic	0	usual resident	9	3	2	no education	wife	male	46	no	100	100	100	100	100	cannot read at all		not at all	at least once a week	not at all		middle	only treated nets	0	1112	13	no or unsure	years: 1	no	after period ended	9
TD6	rural	231	husband not in household	not selected	woman not selected		no education	unprotected well	5	ventilated improved pit latrine (vip)	no	yes	no	no	yes	no	no	catholic	0	usual resident	8	1	1	no education	mother	male	19	no	100	100	100	100	100	cannot read at all		not at all	not at all	not at all	yes	richer	only treated nets	0	1067	13	no or unsure	108	yes	after period ended	8
TD6	rural	231	1	not selected	woman not selected		primary	unprotected well	10	no facility/bush/field	no	no	no	no	yes	no	no	other christian	2	usual resident	5	2	1	incomplete primary	wife	male	28	no	100	100	100	100	100	cannot read at all		not at all	not at all	not at all		poorest	only treated nets	0	1297	22	no or unsure	102	yes	don't know	3
NG7	rural	701	husband not in household	not selected	woman not selected	english	no education	unprotected spring	on premises	flush to pit latrine	no	no	no	no	no	yes	no	catholic	0	usual resident	4	2	1	no education	head	female	49	no	100	100	100	100	100	cannot read at all		not at all	at least once a week	not at all	no	poorer	only treated nets	0	1374	33	no or unsure	113	yes	after period ended	2
TD6	rural	231	1	not selected	woman not selected		primary	unprotected well	10	no facility/bush/field	no	no	no	no	yes	no	no	other christian	4	usual resident	4	1	1	incomplete primary	wife	male	32	no	100	100	100	100	100	cannot read at all		not at all	not at all	not at all		middle	only treated nets	0	1362	23	no or unsure	126	yes	don't know	1
TD6	rural	231		not selected	woman not selected		primary	protected well	5	pit latrine without slab/open pit	no	yes	no	no	yes	no	no	catholic	6	usual resident	12	2	3	complete primary	daughter	male	49	no	100	100	100	100	100	cannot read at all		not at all	at least once a week	not at all	no	middle	only treated nets	0	1370	19	no or unsure	before last birth	no	don't know	1
TD6	rural	231		not selected	woman not selected		primary	unprotected well	15	no facility/bush/field	no	no	no	no	no	no	no	catholic	3	usual resident	2	1	1	incomplete primary	head	female	30	no	100	100	100	100	100	cannot read at all		not at all	not at all	not at all		poorest	only treated nets	0	1273	22	no or unsure	107	yes	middle of the cycle	1
TD6	rural	231	1	not selected	woman not selected		primary	unprotected well	16	no facility/bush/field	no	no	no	no	no	no	no	other christian	3	usual resident	10	4	2	incomplete primary	wife	male	32	no	100	100	100	100	100	cannot read at all		not at all	at least once a week	not at all		middle	only treated nets	0	1263	18	no or unsure	before last birth	no	don't know	4
TD6	rural	231	husband not in household	not selected	woman not selected		secondary	unprotected well	6	pit latrine without slab/open pit	no	yes	no	no	no	yes	no	catholic	7	usual resident	4	2	1	incomplete secondary	head	female	23	no	100	100	100	100	100	able to read whole sentence		not at all	at least once a week	less than once a week	no	middle	only treated nets	0	1303	17	no or unsure	120	yes	middle of the cycle	2
NG7	rural	701	1	selected	woman selected and interviewed	english	higher	protected well	on premises	flush to pit latrine	yes	yes	yes	no	no	yes	no	catholic	15	usual resident	4	1	1	higher	wife	male	44	no	100	100	100	100	100	able to read whole sentence		less than once a week	at least once a week	at least once a week	no	richer	only treated nets	0	1397	26	no or unsure	days: 1	yes	middle of the cycle	1
TD6	rural	231	1	not selected	woman not selected		no education	unprotected well	12	no facility/bush/field	no	yes	no	no	yes	no	no	catholic	0	usual resident	9	3	2	no education	wife	male	46	no	100	100	100	100	100	cannot read at all		not at all	at least once a week	not at all		middle	only treated nets	0	1112	13	no or unsure	years: 1	no	after period ended	9
NG7	rural	701	1	selected	woman selected and interviewed	english	secondary	protected well	on premises	flush to pit latrine	yes	yes	yes	no	no	yes	no	other christian	10	usual resident	5	2	1	incomplete secondary	wife	male	30	no	100	100	100	100	100	able to read only parts of sentence		not at all	at least once a week	at least once a week	yes	richer	only treated nets	0	1354	20	no or unsure	107	yes	after period ended	3
TD6	rural	231	1	not selected	woman not selected		primary	unprotected well	16	no facility/bush/field	no	no	no	no	no	no	no	other christian	3	usual resident	10	4	2	incomplete primary	wife	male	32	no	100	100	100	100	100	cannot read at all		not at all	at least once a week	not at all		middle	only treated nets	0	1263	18	no or unsure	before last birth	no	don't know	4
TD6	rural	231	1	not selected	woman selected and interviewed		no education	protected well	10	no facility/bush/field	no	yes	no	no	no	no	no	other christian	0	usual resident	13	3	2	no education	wife	male	54	no	100	100	100	100	100	cannot read at all		not at all	less than once a week	not at all		poorest	no net	0	1053	19	no or unsure	104	yes	don't know	10
TD6	rural	231	1	not selected	woman not selected		no education	unprotected well	16	no facility/bush/field	no	no	no	no	no	no	no	other christian	0	usual resident	10	4	2	no education	wife	male	32	no	100	100	100	100	100	cannot read at all		not at all	at least once a week	not at all		middle	only treated nets	0	1252	12	yes	never menstruated	no	don't know	4
TD6	rural	231	husband not in household	not selected	woman not selected		secondary	unprotected well	6	pit latrine without slab/open pit	no	yes	no	no	no	yes	no	catholic	7	usual resident	4	2	1	incomplete secondary	head	female	23	no	100	100	100	100	100	able to read whole sentence		not at all	at least once a week	less than once a week	no	middle	only treated nets	0	1303	17	no or unsure	120	yes	middle of the cycle	2
NG7	rural	701	husband not in household	not selected	woman not selected	english	secondary	river/dam/lake/ponds/stream/canal/irrigation channel	60	flush to pit latrine	yes	no	yes	no	no	no	no	catholic	10	usual resident	8	1	3	incomplete secondary	sister	female	30	no	100	100	100	100	100	able to read only parts of sentence		not at all	not at all	less than once a week	yes	middle	only treated nets	0	1420	20	no or unsure	302	no	after period ended	1
TD6	rural	231	1	not selected	woman not selected		primary	unprotected well	15	no facility/bush/field	no	no	no	no	no	yes	no	catholic	3	usual resident	5	1	1	incomplete primary	wife	male	31	no	100	100	100	100	100	cannot read at all		not at all	not at all	not at all		richer	only treated nets	0	1299	23	yes	309	no	at any time	2
TD6	rural	31	1	not selected	woman not selected		no education	unprotected well	45	no facility/bush/field	no	yes	no	no	no	no	no	islam	0	usual resident	9	3	2	no education	wife	male	40	no	100	100	100	100	100	cannot read at all		not at all	not at all	not at all		richer	no net	0	1326	19	yes	306	no	middle of the cycle	2
NG7	rural	701	1	not selected	woman not selected	english	secondary	rainwater	on premises	flush to pit latrine	yes	yes	yes	no	no	yes	no	catholic	12	usual resident	5	3	1	complete secondary	wife	male	37	no	100	100	100	100	100	able to read whole sentence		not at all	at least once a week	at least once a week	yes	richer	only treated nets	0	1377	16	no or unsure	day of interview	yes	after period ended	3
NG7	rural	701	1	not selected	woman not selected	english	secondary	public tap/standpipe	5	flush to piped sewer system	yes	yes	yes	no	no	no	no	catholic	12	usual resident	6	2	1	complete secondary	wife	male	34	no	100	100	100	100	100	able to read whole sentence		not at all	not at all	at least once a week	no	richer	no net	0	1276	13	no or unsure	107	yes	after period ended	4
NG7	rural	701	1	not selected	woman not selected	english	secondary	sachet water	on premises	flush to septic tank	yes	yes	yes	yes	no	no	no	islam	12	usual resident	4	1	1	complete secondary	wife	male	32	no	100	100	100	100	100	able to read whole sentence		less than once a week	less than once a week	at least once a week	no	richest	only treated nets	0	1379	19	no or unsure	205	yes	after period ended	1
NG7	rural	701	1	not selected	woman not selected	english	secondary	rainwater	on premises	flush to pit latrine	yes	yes	yes	no	no	yes	no	catholic	12	usual resident	5	3	1	complete secondary	wife	male	37	no	100	100	100	100	100	able to read whole sentence		not at all	at least once a week	at least once a week	yes	richer	only treated nets	0	1377	16	no or unsure	day of interview	yes	after period ended	3
TD6	rural	31	1	not selected	woman not selected		no education	unprotected well	70	no facility/bush/field	no	yes	no	no	no	no	no	islam	0	usual resident	4	2	1	no education	wife	male	42	no	100	100	100	100	100	cannot read at all		not at all	not at all	not at all		richer	no net	0	1339	17	no or unsure	110	yes	at any time	2
TD6	rural	31	1	not selected	woman selected, but privacy not possible		no education	unprotected well	20	no facility/bush/field	no	yes	no	no	no	no	no	islam	0	usual resident	4	1	1	no education	wife	male	37	no	100	100	100	100	100	cannot read at all		not at all	not at all	not at all		richest	no net	0	1299	18	yes	305	no	middle of the cycle	2
TD6	rural	31	1	not selected	woman not selected		no education	unprotected well	35	no facility/bush/field	no	yes	no	no	no	yes	yes	islam	0	usual resident	4	2	1	no education	wife	male	46	no	100	100	100	100	100	cannot read at all		not at all	not at all	not at all		richest	no net	0	1316	20	no or unsure	204	yes	at any time	2
TD6	rural	31	1	not selected	woman not selected		no education	unprotected well	30	no facility/bush/field	no	yes	no	no	no	no	no	islam	0	usual resident	6	2	1	no education	wife	male	47	no	100	100	100	100	100	cannot read at all		not at all	not at all	not at all		richer	no net	0	1270	21	no or unsure	before last birth	no	don't know	4
TD6	rural	31	1	not selected	woman not selected		no education	unprotected well	30	no facility/bush/field	no	yes	no	no	no	no	no	islam	0	usual resident	6	2	1	no education	wife	male	47	no	100	100	100	100	100	cannot read at all		not at all	not at all	not at all		richer	no net	0	1270	21	no or unsure	before last birth	no	don't know	4
TD6	rural	31	1	not selected	woman not selected		no education	unprotected well	15	no facility/bush/field	no	no	no	no	no	no	no	islam	0	usual resident	3	1	1	no education	wife	male	25	no	100	100	100	100	100	cannot read at all		not at all	not at all	not at all		richer	no net	0	1347	15	yes	302	no	at any time	1
NG7	rural	701	1	selected	woman selected and interviewed	english	secondary	tube well or borehole	15	flush to piped sewer system	yes	yes	yes	yes	no	no	no	catholic	11	usual resident	5	3	1	incomplete secondary	wife	male	60	no	100	100	100	100	100	able to read whole sentence		not at all	at least once a week	at least once a week	no	richer	only untreated nets	0	1370	24	no or unsure	day of interview	yes	after period ended	3
NG7	rural	701	1	not selected	woman not selected	english	secondary	sachet water	on premises	flush to septic tank	yes	yes	yes	yes	no	yes	no	other christian	12	usual resident	6	2	2	complete secondary	wife	male	42	no	100	100	100	100	100	able to read whole sentence		less than once a week	at least once a week	at least once a week	no	richest	only treated nets	0	1352	22	no or unsure	130	yes	middle of the cycle	3
NG7	rural	701	1	not selected	woman not selected	english	secondary	public tap/standpipe	5	flush to piped sewer system	yes	yes	yes	no	no	no	no	catholic	12	usual resident	6	2	1	complete secondary	wife	male	34	no	100	100	100	100	100	able to read whole sentence		not at all	not at all	at least once a week	no	richer	no net	0	1276	13	no or unsure	107	yes	after period ended	4
NG7	rural	701	1	not selected	woman not selected	english	secondary	rainwater	on premises	flush to pit latrine	yes	yes	yes	no	no	yes	no	catholic	12	usual resident	5	3	1	complete secondary	wife	male	37	no	100	100	100	100	100	able to read whole sentence		not at all	at least once a week	at least once a week	yes	richer	only treated nets	0	1377	16	no or unsure	day of interview	yes	after period ended	3
TD6	rural	31	1	not selected	woman selected and interviewed		no education	unprotected well	60	no facility/bush/field	no	yes	no	no	no	no	no	islam	0	usual resident	4	2	1	no education	wife	male	30	no	100	100	100	100	100	cannot read at all		not at all	not at all	not at all		middle	no net	0	1339	21	no or unsure	before last birth	no	don't know	2
NG7	rural	701	1	selected	woman selected and interviewed	english	secondary	tube well or borehole	15	flush to piped sewer system	yes	yes	yes	yes	no	no	no	catholic	11	usual resident	5	3	1	incomplete secondary	wife	male	60	no	100	100	100	100	100	able to read whole sentence		not at all	at least once a week	at least once a week	no	richer	only untreated nets	0	1370	24	no or unsure	day of interview	yes	after period ended	3
TD6	rural	31	1	not selected	woman selected and interviewed		no education	unprotected well	60	no facility/bush/field	no	yes	no	no	no	no	no	islam	0	usual resident	4	2	1	no education	wife	male	30	no	100	100	100	100	100	cannot read at all		not at all	not at all	not at all		middle	no net	0	1339	21	no or unsure	before last birth	no	don't know	2
TD6	rural	31	1	not selected	woman not selected		no education	unprotected well	35	no facility/bush/field	no	no	no	no	no	no	no	islam	0	usual resident	10	2	2	no education	wife	male	47	no	100	100	100	100	100	cannot read at all		not at all	not at all	not at all		richer	no net	0	1156	21	no or unsure	109	yes	at any time	8
TD6	rural	31	1	not selected	woman not selected		no education	unprotected well	30	no facility/bush/field	no	yes	no	no	no	no	no	islam	0	usual resident	9	2	1	no education	wife	male	40	no	100	100	100	100	100	cannot read at all		not at all	not at all	not at all		richer	no net	0	1215	16	no or unsure	104	yes	middle of the cycle	7
NG7	rural	701	1	not selected	woman not selected	english	secondary	public tap/standpipe	3	pit latrine with slab	yes	yes	yes	yes	no	yes	no	other christian	12	usual resident	7	1	2	complete secondary	wife	male	45	no	100	100	100	100	100	able to read whole sentence		not at all	at least once a week	at least once a week	no	richest	only treated nets	0	1237	19	no or unsure	107	yes	after period ended	5
NG7	rural	701	1	not selected	woman not selected	english	secondary	tube well or borehole	20	flush to piped sewer system	yes	yes	yes	yes	no	no	no	other christian	12	usual resident	6	2	1	complete secondary	wife	male	37	no	100	100	100	100	100	cannot read at all		not at all	at least once a week	at least once a week	no	richest	only treated nets	0	1211	18	yes	307	no	after period ended	7
NG7	rural	701	1	not selected	woman not selected	english	no education	tube well or borehole	10	flush to piped sewer system	yes	no	yes	no	no	yes	no	other christian	0	usual resident	5	1	1	no education	wife	male	37	no	100	100	100	100	100	cannot read at all		not at all	not at all	at least once a week	no	richer	only untreated nets	0	1313	15	no or unsure	121	yes	before period begins	3
NG7	rural	701	1	selected	woman selected and interviewed	english	secondary	tube well or borehole	15	flush to piped sewer system	yes	yes	yes	yes	no	no	no	catholic	11	usual resident	5	3	1	incomplete secondary	wife	male	60	no	100	100	100	100	100	able to read whole sentence		not at all	at least once a week	at least once a week	no	richer	only untreated nets	0	1370	24	no or unsure	day of interview	yes	after period ended	3
NG7	rural	701	1	selected	woman selected and interviewed	english	secondary	sachet water	on premises	flush to septic tank	yes	yes	yes	yes	no	yes	no	other christian	12	usual resident	4	1	1	complete secondary	wife	male	51	no	100	100	100	100	100	cannot read at all		not at all	less than once a week	at least once a week	no	richest	only treated nets	0	1326	22	no or unsure	119	yes	after period ended	2
TD6	rural	31	1	not selected	woman not selected		no education	unprotected well	15	no facility/bush/field	no	no	no	no	no	no	no	islam	0	usual resident	6	4	1	no education	wife	male	36	no	100	100	100	100	100	cannot read at all		not at all	not at all	not at all		middle	no net	0	1314	20	no or unsure	before last birth	no	middle of the cycle	4
NG7	rural	701	1	not selected	woman not selected	english	secondary	sachet water	on premises	flush to pit latrine	yes	yes	yes	yes	no	yes	no	islam	12	usual resident	4	0	2	complete secondary	wife	male	47	no	100	100	100	100	100	able to read only parts of sentence		less than once a week	less than once a week	at least once a week	no	richest	only treated nets	0	1323	16	no or unsure	216	no	after period ended	4
NG7	rural	701	1	not selected	woman not selected	english	higher	sachet water	30	flush to septic tank	yes	yes	yes	yes	no	yes	no	other christian	15	usual resident	4	2	1	higher	wife	male	31	no	100	100	100	100	100	able to read whole sentence		less than once a week	at least once a week	at least once a week	no	richest	only treated nets	0	1394	22	no or unsure	126	yes	after period ended	2
TD6	rural	31	1	not selected	woman not selected		no education	unprotected well	45	no facility/bush/field	no	yes	no	no	no	no	no	islam	0	usual resident	9	3	2	no education	wife	male	40	no	100	100	100	100	100	cannot read at all		not at all	not at all	not at all		richer	no net	0	1326	19	yes	306	no	middle of the cycle	2
NG7	rural	701	1	not selected	woman not selected	english	secondary	sachet water	on premises	flush to septic tank	yes	yes	yes	yes	no	no	no	islam	12	usual resident	4	1	1	complete secondary	wife	male	32	no	100	100	100	100	100	able to read whole sentence		less than once a week	less than once a week	at least once a week	no	richest	only treated nets	0	1379	19	no or unsure	205	yes	after period ended	1
NG7	rural	701	1	not selected	woman not selected	english	secondary	tube well or borehole	20	flush to piped sewer system	yes	yes	yes	yes	no	no	no	other christian	12	usual resident	6	2	1	complete secondary	wife	male	37	no	100	100	100	100	100	cannot read at all		not at all	at least once a week	at least once a week	no	richest	only treated nets	0	1211	18	yes	307	no	after period ended	7
TD6	rural	31	1	not selected	woman not selected		no education	unprotected well	30	no facility/bush/field	no	no	no	no	no	no	no	islam	0	usual resident	6	1	1	no education	wife	male	41	no	100	100	100	100	100	cannot read at all		not at all	not at all	not at all		richer	no net	0	1260	20	yes	307	no	at any time	4
NG7	rural	701	1	selected	woman selected and interviewed	english	secondary	protected well	2	flush to piped sewer system	yes	yes	yes	yes	no	no	no	other christian	12	usual resident	3	1	1	complete secondary	wife	male	23	no	100	100	100	100	100	able to read only parts of sentence		not at all	at least once a week	at least once a week	yes	richer	only treated nets	0	1416	20	no or unsure	days: 1	yes	after period ended	1
TD6	rural	31	1	not selected	woman selected, but privacy not possible		no education	unprotected well	30	no facility/bush/field	no	no	no	no	no	no	no	islam	0	usual resident	5	1	1	no education	wife	male	37	no	100	100	100	100	100	cannot read at all		not at all	not at all	not at all		richer	no net	0	1280	22	yes	303	no	don't know	3
TD6	rural	31	1	not selected	woman selected and interviewed		no education	unprotected well	30	no facility/bush/field	no	yes	no	no	no	no	no	islam	0	usual resident	9	2	1	no education	wife	male	51	no	100	100	100	100	100	cannot read at all		not at all	not at all	not at all		richer	no net	0	1157	28	yes	304	no	don't know	7
TD6	rural	31	1	not selected	woman selected and interviewed		no education	unprotected well	30	no facility/bush/field	no	yes	no	no	no	no	no	islam	0	usual resident	9	2	1	no education	wife	male	51	no	100	100	100	100	100	cannot read at all		not at all	not at all	not at all		richer	no net	0	1157	28	yes	304	no	don't know	7
NG7	rural	701	1	not selected	woman not selected	english	primary	protected well	3	flush to piped sewer system	yes	no	yes	no	no	yes	no	other christian	4	usual resident	7	1	2	incomplete primary	wife	male	43	no	100	100	100	100	100	cannot read at all		not at all	not at all	at least once a week	no	richer	no net	0	1171	14	no or unsure	190	no	after period ended	5
NG7	rural	701	1	not selected	woman not selected	english	no education	rainwater	on premises	flush to septic tank	yes	yes	yes	no	no	no	no	catholic	0	usual resident	7	1	2	no education	wife	male	60	no	100	100	100	100	100	cannot read at all		not at all	not at all	at least once a week	no	richer	only treated nets	0	1236	22	no or unsure	117	yes	before period begins	5
NG7	rural	701	1	not selected	woman not selected	english	secondary	public tap/standpipe	5	flush to piped sewer system	yes	yes	yes	no	no	no	no	catholic	12	usual resident	6	2	1	complete secondary	wife	male	34	no	100	100	100	100	100	able to read whole sentence		not at all	not at all	at least once a week	no	richer	no net	0	1276	13	no or unsure	107	yes	after period ended	4
TD6	rural	31	1	not selected	woman selected and interviewed		no education	unprotected well	28	no facility/bush/field	no	no	no	no	no	no	no	islam	0	usual resident	3	1	1	no education	wife	male	35	no	100	100	100	100	100	cannot read at all		not at all	not at all	not at all		richer	no net	0	1368	25	no or unsure	107	yes	at any time	1
TD6	rural	31	1	not selected	woman not selected		no education	unprotected well	70	no facility/bush/field	no	yes	no	no	no	no	no	islam	0	usual resident	4	2	1	no education	wife	male	42	no	100	100	100	100	100	cannot read at all		not at all	not at all	not at all		richer	no net	0	1339	17	no or unsure	110	yes	at any time	2
NG7	rural	701	1	not selected	woman not selected	english	secondary	sachet water	on premises	flush to pit latrine	yes	yes	yes	yes	no	yes	no	islam	12	usual resident	4	0	2	complete secondary	wife	male	47	no	100	100	100	100	100	able to read only parts of sentence		less than once a week	less than once a week	at least once a week	no	richest	only treated nets	0	1323	16	no or unsure	216	no	after period ended	4
TD6	rural	31	1	not selected	woman not selected		no education	unprotected well	15	no facility/bush/field	no	no	no	no	no	no	no	islam	0	usual resident	6	4	1	no education	wife	male	36	no	100	100	100	100	100	cannot read at all		not at all	not at all	not at all		middle	no net	0	1314	20	no or unsure	before last birth	no	middle of the cycle	4
TD6	rural	31	1	not selected	woman not selected		no education	unprotected well	15	no facility/bush/field	no	no	no	no	no	no	no	islam	0	usual resident	6	4	1	no education	wife	male	36	no	100	100	100	100	100	cannot read at all		not at all	not at all	not at all		middle	no net	0	1314	20	no or unsure	before last birth	no	middle of the cycle	4
NG7	rural	701	husband not in household	selected	woman selected and interviewed	english	secondary	tube well or borehole	5	flush to piped sewer system	yes	no	yes	yes	no	yes	no	other christian	12	usual resident	4	1	1	complete secondary	head	female	32	no	100	100	100	100	100	able to read only parts of sentence		not at all	not at all	at least once a week	no	richer	only treated nets	0	1271	19	no or unsure	day of interview	yes	after period ended	3
TD6	rural	31	1	not selected	woman not selected		no education	unprotected well	45	no facility/bush/field	no	yes	no	no	no	no	no	islam	0	usual resident	9	3	2	no education	wife	male	40	no	100	100	100	100	100	cannot read at all		not at all	not at all	not at all		richer	no net	0	1220	17	yes	308	no	middle of the cycle	4
NG7	rural	701	1	not selected	woman not selected	english	no education	public tap/standpipe	15	pit latrine with slab	yes	yes	yes	no	no	yes	no	other christian	0	usual resident	6	1	2	no education	wife	male	45	no	100	100	100	100	100	cannot read at all		not at all	less than once a week	at least once a week	no	richer	only treated nets	0	1254	21	no or unsure	108	yes	after period ended	3
TD6	rural	31	1	not selected	woman not selected		no education	unprotected well	30	no facility/bush/field	no	yes	no	no	no	no	no	islam	0	usual resident	9	2	1	no education	wife	male	40	no	100	100	100	100	100	cannot read at all		not at all	not at all	not at all		richer	no net	0	1215	16	no or unsure	104	yes	middle of the cycle	7
NG7	rural	701	1	not selected	woman not selected	english	secondary	sachet water	3	flush to piped sewer system	yes	yes	yes	yes	no	yes	no	other christian	12	usual resident	5	2	1	complete secondary	wife	male	42	no	100	100	100	100	100	able to read whole sentence		less than once a week	at least once a week	at least once a week	no	richest	only treated nets	0	1341	28	no or unsure	204	yes	after period ended	3
TD6	rural	31	1	not selected	woman not selected		no education	unprotected well	30	no facility/bush/field	no	no	no	no	no	no	no	islam	0	usual resident	8	1	3	no education	wife	male	50	no	100	100	100	100	100	cannot read at all		not at all	not at all	not at all		richer	no net	0	1076	15	no or unsure	203	yes	after period ended	10
TD6	rural	31	1	not selected	woman not selected		no education	unprotected well	30	no facility/bush/field	no	no	no	no	no	no	no	islam	0	usual resident	6	1	1	no education	wife	male	41	no	100	100	100	100	100	cannot read at all		not at all	not at all	not at all		richer	no net	0	1260	20	yes	307	no	at any time	4
NG7	rural	701	1	selected	woman selected and interviewed	english	secondary	public tap/standpipe	5	flush to piped sewer system	yes	no	yes	no	no	yes	no	other christian	12	usual resident	7	2	1	complete secondary	wife	male	34	no	100	100	100	100	100	able to read whole sentence		less than once a week	at least once a week	at least once a week	no	richest	only treated nets	0	1285	15	no or unsure	205	yes	after period ended	5
TD6	rural	31	1	not selected	woman selected, but privacy not possible		no education	unprotected well	10	no facility/bush/field	no	no	no	no	no	no	no	islam	0	usual resident	4	1	1	no education	wife	male	35	no	100	100	100	100	100	cannot read at all		not at all	not at all	not at all		richer	no net	0	1285	17	no or unsure	weeks: 1	yes	after period ended	2
NG7	rural	701	1	not selected	woman not selected	english	secondary	sachet water	on premises	flush to septic tank	yes	yes	yes	yes	no	yes	no	other christian	12	usual resident	6	2	2	complete secondary	wife	male	42	no	100	100	100	100	100	able to read whole sentence		less than once a week	at least once a week	at least once a week	no	richest	only treated nets	0	1352	22	no or unsure	130	yes	middle of the cycle	3
NG7	rural	701	1	not selected	woman not selected	english	higher	sachet water	30	flush to septic tank	yes	yes	yes	yes	no	yes	no	other christian	15	usual resident	4	2	1	higher	wife	male	31	no	100	100	100	100	100	able to read whole sentence		less than once a week	at least once a week	at least once a week	no	richest	only treated nets	0	1394	22	no or unsure	126	yes	after period ended	2
TD6	urban	101	1	not selected	woman selected and interviewed		no education	piped to yard/plot	on premises	pit latrine with slab	yes	yes	yes	no	no	yes	no	islam	0	usual resident	4	2	1	no education	wife	male	45	no	100	100	100	100	100	cannot read at all		not at all	not at all	not at all	yes	richest	no net	0	1255	19	no or unsure	before last birth	no	middle of the cycle	4
NG7	rural	701	1	not selected	woman not selected	english	no education	river/dam/lake/ponds/stream/canal/irrigation channel	11	no facility/bush/field	no	no	no	no	no	no	no	catholic	0	usual resident	5	3	1	no education	wife	male	30	no	100	100	100	100	100	cannot read at all		not at all	not at all	not at all		poorest	no net	0	1345	15	yes	309	no	after period ended	3
NG7	rural	701	1	selected	woman selected and interviewed	english	no education	river/dam/lake/ponds/stream/canal/irrigation channel	15	no facility/bush/field	no	no	no	no	no	no	no	catholic	0	usual resident	4	2	1	no education	wife	male	45	no	100	100	100	100	100	cannot read at all		not at all	less than once a week	not at all		poorest	no net	0	1383	19	no or unsure	before last birth	no	after period ended	2
TD6	urban	101	1	not selected	woman not selected		no education	piped into dwelling	on premises	flush to septic tank	no	yes	no	no	no	no	no	islam	0	usual resident	21	8	5	no education	wife	male	72	no	100	100	100	100	100	cannot read at all		not at all	not at all	not at all	no	richer	no net	0	1266	14	yes	308	no	middle of the cycle	4
TD6	urban	101	1	not selected	woman not selected		no education	tube well or borehole	30	pit latrine without slab/open pit	no	no	no	no	no	no	no	islam	0	usual resident	10	4	1	no education	wife	male	40	no	100	100	100	100	100	cannot read at all		not at all	not at all	not at all	yes	poorest	no net	0	1183	16	no or unsure	before last birth	no	middle of the cycle	8
NG7	rural	701	1	not selected	woman not selected	english	primary	river/dam/lake/ponds/stream/canal/irrigation channel	11	no facility/bush/field	yes	no	no	no	no	no	no	catholic	6	usual resident	5	1	2	complete primary	wife	male	45	no	100	100	100	100	100	cannot read at all		not at all	not at all	not at all		poorest	no net	0	1346	18	yes	303	no	after period ended	2
TD6	urban	101	1	not selected	woman not selected		no education	tube well or borehole	55	pit latrine without slab/open pit	no	yes	no	no	no	no	no	islam	0	usual resident	10	2	1	no education	wife	male	43	no	100	100	100	100	100	cannot read at all		not at all	not at all	not at all	no	richer	no net	0	1212	15	yes	304	no	middle of the cycle	8
NG7	rural	701	1	selected	woman selected and interviewed	english	primary	unprotected spring	10	no facility/bush/field	yes	no	no	no	no	no	no	other christian	5	usual resident	4	1	1	incomplete primary	wife	male	35	no	100	100	100	100	100	cannot read at all		not at all	less than once a week	less than once a week		poorer	no net	0	1314	19	no or unsure	309	no	after period ended	4
NG7	rural	701	1	selected	woman selected and interviewed	english	no education	river/dam/lake/ponds/stream/canal/irrigation channel	15	no facility/bush/field	no	no	no	no	no	no	no	catholic	0	usual resident	4	2	1	no education	wife	male	45	no	100	100	100	100	100	cannot read at all		not at all	less than once a week	not at all		poorest	no net	0	1383	19	no or unsure	before last birth	no	after period ended	2
TD6	urban	101	1	not selected	woman not selected		no education	piped to neighbor	60	pit latrine without slab/open pit	no	no	no	no	no	no	no	islam	0	usual resident	6	4	1	no education	wife	male	60	no	100	100	100	100	100	cannot read at all		not at all	not at all	not at all	yes	richer	no net	0	1182	23	no or unsure	before last birth	no	middle of the cycle	13
NG7	rural	701	1	not selected	woman not selected	english	no education	river/dam/lake/ponds/stream/canal/irrigation channel	11	no facility/bush/field	yes	yes	yes	no	no	no	no	catholic	0	usual resident	5	2	1	no education	wife	male	37	no	100	100	100	100	100	cannot read at all		not at all	not at all	not at all		poorer	only treated nets	0	1339	21	yes	before last birth	no	after period ended	3
NG7	rural	701	1	not selected	woman not selected	english	no education	river/dam/lake/ponds/stream/canal/irrigation channel	11	no facility/bush/field	no	no	no	no	no	no	no	catholic	0	usual resident	3	0	1	no education	wife	male	33	no	100	100	100	100	100	cannot read at all		not at all	not at all	not at all		poorest	no net	0	1184	16	no or unsure	123	yes	after period ended	7
NG7	rural	701	1	not selected	woman not selected	english	secondary	unprotected well	5	no facility/bush/field	yes	no	yes	no	no	no	no	other christian	12	usual resident	4	1	1	complete secondary	wife	male	35	no	100	100	100	100	100	able to read only parts of sentence		at least once a week	at least once a week	at least once a week		middle	only treated nets	0	1396	22	no or unsure	117	yes	after period ended	1
TD6	urban	101	1	not selected	woman not selected		no education	tube well or borehole	60	pit latrine without slab/open pit	no	yes	no	no	no	no	no	islam	0	usual resident	8	4	1	no education	wife	male	70	no	100	100	100	100	100	cannot read at all		not at all	not at all	not at all	yes	richer	no net	0	1257	20	no or unsure	before last birth	no	middle of the cycle	6
TD6	urban	101	1	not selected	woman not selected		no education	piped to yard/plot	on premises	no facility/bush/field	yes	no	no	no	no	no	no	islam	0	usual resident	7	2	1	no education	wife	male	42	no	100	100	100	100	100	cannot read at all		not at all	not at all	not at all		middle	no net	0	1259	14	no or unsure	before last birth	no	middle of the cycle	5
TD6	urban	101	1	not selected	woman selected and interviewed		no education	tube well or borehole	60	pit latrine without slab/open pit	no	yes	no	no	no	no	no	islam	0	usual resident	12	2	1	no education	wife	male	48	no	100	100	100	100	100	cannot read at all		not at all	not at all	not at all	no	poorer	no net	0	1113	17	no or unsure	before last birth	no	middle of the cycle	10
NG7	rural	701	1	not selected	woman not selected	english	primary	unprotected spring	10	no facility/bush/field	yes	yes	yes	no	no	no	no	catholic	6	usual resident	3	1	1	complete primary	wife	male	26	no	100	100	100	100	100	cannot read at all		not at all	not at all	at least once a week		middle	only treated nets	0	1398	20	yes	304	no	after period ended	1
NG7	rural	701	4	not selected	woman not selected	english	no education	unprotected spring	10	no facility/bush/field	no	no	no	no	no	yes	no	other christian	0	usual resident	7	0	2	no education	daughter-in-law	male	66	no	100	100	100	100	100	cannot read at all		not at all	not at all	at least once a week		poorest	no net	0	1311	14	no or unsure	104	yes	before period begins	1
TD6	urban	101	1	not selected	woman selected and interviewed		no education	piped into dwelling	on premises	pit latrine with slab	yes	no	no	no	no	yes	no	islam	0	usual resident	12	3	1	no education	wife	male	49	no	100	100	100	100	100	cannot read at all		not at all	not at all	not at all	no	richest	no net	0	1224	15	no or unsure	before last birth	no	middle of the cycle	8
NG7	rural	701	1	not selected	woman not selected	english	no education	unprotected spring	15	no facility/bush/field	yes	yes	no	no	no	no	no	other christian	0	usual resident	3	1	1	no education	wife	male	32	no	100	100	100	100	100	cannot read at all		not at all	at least once a week	at least once a week		poorest	only treated nets	0	1417	22	no or unsure	day of interview	yes	before period begins	1
NG7	rural	701	1	not selected	woman not selected	english	no education	river/dam/lake/ponds/stream/canal/irrigation channel	11	no facility/bush/field	yes	yes	yes	no	no	no	no	catholic	0	usual resident	5	2	1	no education	wife	male	37	no	100	100	100	100	100	cannot read at all		not at all	not at all	not at all		poorer	only treated nets	0	1339	21	yes	before last birth	no	after period ended	3
NG7	rural	701	1	selected	woman selected and interviewed	english	primary	unprotected spring	10	no facility/bush/field	yes	no	no	no	no	no	no	other christian	5	usual resident	4	1	1	incomplete primary	wife	male	35	no	100	100	100	100	100	cannot read at all		not at all	less than once a week	less than once a week		poorer	no net	0	1314	19	no or unsure	309	no	after period ended	4
TD6	urban	101	husband not in household	not selected	woman selected and interviewed		no education	tube well or borehole	60	no facility/bush/field	no	no	no	no	no	no	no	islam	0	usual resident	5	2	1	no education	daughter	female	61	no	100	100	100	100	100	cannot read at all		not at all	not at all	not at all		poorest	no net	0	1255	20	no or unsure	before last birth	no	middle of the cycle	5
NG7	rural	701	1	not selected	woman not selected	english	no education	river/dam/lake/ponds/stream/canal/irrigation channel	11	no facility/bush/field	no	no	no	no	no	no	no	catholic	0	usual resident	5	2	1	no education	wife	male	67	no	100	100	100	100	100	cannot read at all		not at all	not at all	not at all		poorest	only treated nets	0	1384	21	no or unsure	before last birth	no	after period ended	2
NG7	rural	701	1	not selected	woman not selected	english	no education	unprotected well	on premises	no facility/bush/field	yes	no	no	no	no	no	no	other christian	0	usual resident	2	0	1	no education	wife	male	44	no	100	100	100	100	100	cannot read at all		not at all	not at all	not at all		poorer	no net	0	1398	13	yes	308	no	after period ended	1
NG7	rural	701	1	not selected	woman not selected	english	primary	unprotected spring	5	no facility/bush/field	yes	yes	yes	no	no	yes	no	other christian	5	usual resident	6	2	1	incomplete primary	wife	male	34	no	100	100	100	100	100	cannot read at all		not at all	at least once a week	at least once a week		poorer	no net	0	1313	18	no or unsure	before last birth	no	after period ended	4
NG7	rural	701	1	not selected	woman not selected	english	no education	river/dam/lake/ponds/stream/canal/irrigation channel	11	no facility/bush/field	no	no	no	no	no	no	no	catholic	0	usual resident	3	0	1	no education	wife	male	33	no	100	100	100	100	100	cannot read at all		not at all	not at all	not at all		poorest	no net	0	1184	16	no or unsure	123	yes	after period ended	7
TD6	urban	101	1	not selected	woman not selected		no education	tube well or borehole	30	pit latrine without slab/open pit	no	no	no	no	no	no	no	islam	0	usual resident	10	4	1	no education	wife	male	40	no	100	100	100	100	100	cannot read at all		not at all	not at all	not at all	yes	poorest	no net	0	1183	16	no or unsure	before last birth	no	middle of the cycle	8
TD6	urban	101	1	not selected	woman not selected		no education	tube well or borehole	30	pit latrine with slab	no	yes	no	no	no	no	no	islam	0	usual resident	8	3	1	no education	wife	male	40	no	100	100	100	100	100	cannot read at all		not at all	at least once a week	not at all	yes	richest	no net	0	1206	13	no or unsure	before last birth	no	middle of the cycle	8
TD6	urban	101	husband not in household	not selected	woman selected and interviewed		no education	tube well or borehole	60	no facility/bush/field	no	no	no	no	no	no	no	islam	0	usual resident	5	2	1	no education	daughter	female	61	no	100	100	100	100	100	cannot read at all		not at all	not at all	not at all		poorest	no net	0	1255	20	no or unsure	before last birth	no	middle of the cycle	5
TD6	urban	101	1	not selected	woman not selected		no education	tube well or borehole	15	pit latrine without slab/open pit	no	no	no	no	no	no	no	islam	0	usual resident	6	2	1	no education	wife	male	30	no	100	100	100	100	100	cannot read at all		not at all	not at all	not at all	yes	poorer	no net	0	1277	14	no or unsure	before last birth	no	middle of the cycle	4
TD6	urban	101	1	not selected	woman selected and interviewed		no education	piped to yard/plot	on premises	pit latrine with slab	yes	yes	yes	no	no	yes	no	islam	0	usual resident	4	2	1	no education	wife	male	45	no	100	100	100	100	100	cannot read at all		not at all	not at all	not at all	yes	richest	no net	0	1255	19	no or unsure	before last birth	no	middle of the cycle	4
TD6	urban	101	1	not selected	woman not selected		no education	tube well or borehole	60	pit latrine without slab/open pit	no	yes	no	no	no	no	no	islam	0	usual resident	8	4	1	no education	wife	male	70	no	100	100	100	100	100	cannot read at all		not at all	not at all	not at all	yes	richer	no net	0	1257	20	no or unsure	before last birth	no	middle of the cycle	6
TD6	urban	101	1	not selected	woman not selected		no education	piped to yard/plot	on premises	pit latrine without slab/open pit	yes	no	yes	no	no	no	no	islam	0	usual resident	5	1	1	no education	wife	male	70	no	100	100	100	100	100	cannot read at all		not at all	not at all	at least once a week	yes	richest	no net	0	1229	17	no or unsure	before last birth	no	middle of the cycle	3
TD6	urban	101	1	not selected	woman selected and interviewed		no education	piped into dwelling	on premises	pit latrine with slab	yes	no	no	no	no	yes	no	islam	0	usual resident	12	3	1	no education	wife	male	49	no	100	100	100	100	100	cannot read at all		not at all	not at all	not at all	no	richest	no net	0	1224	15	no or unsure	before last birth	no	middle of the cycle	8
NG7	rural	701	1	selected	woman selected and interviewed	english	no education	unprotected spring	10	no facility/bush/field	yes	no	no	no	no	no	no	catholic	0	usual resident	4	1	1	no education	wife	male	37	no	100	100	100	100	100	cannot read at all		not at all	not at all	not at all		poorest	no net	0	1339	20	yes	308	no	after period ended	2
TD6	urban	101	11	not selected	woman not selected		no education	piped into dwelling	on premises	flush to septic tank	no	yes	no	no	no	no	no	islam	0	usual resident	21	8	5	no education	daughter-in-law	male	72	no	100	100	100	100	100	cannot read at all		not at all	not at all	not at all	no	richer	no net	0	1307	14	no or unsure	before last birth	no	middle of the cycle	3
NG7	rural	701	1	selected	woman selected and interviewed	english	no education	unprotected well	15	no facility/bush/field	yes	no	no	no	no	no	no	catholic	0	usual resident	3	1	1	no education	wife	male	28	no	100	100	100	100	100	cannot read at all		not at all	not at all	less than once a week		poorer	no net	0	1411	16	no or unsure	before last birth	no	after period ended	1
TD6	urban	101	1	not selected	woman not selected		no education	piped to neighbor	60	pit latrine without slab/open pit	no	no	no	no	no	no	no	islam	0	usual resident	6	4	1	no education	wife	male	60	no	100	100	100	100	100	cannot read at all		not at all	not at all	not at all	yes	richer	no net	0	1182	23	no or unsure	before last birth	no	middle of the cycle	13
NG7	rural	701	1	not selected	woman not selected	english	no education	river/dam/lake/ponds/stream/canal/irrigation channel	11	no facility/bush/field	no	no	no	no	no	no	no	catholic	0	usual resident	5	3	1	no education	wife	male	30	no	100	100	100	100	100	cannot read at all		not at all	not at all	not at all		poorest	no net	0	1345	15	yes	309	no	after period ended	3
TD6	urban	101	1	not selected	woman selected and interviewed		primary	piped to neighbor	30	pit latrine with slab	yes	yes	yes	no	no	yes	no	islam	4	usual resident	7	3	1	incomplete primary	wife	male	31	no	100	100	100	100	100	able to read only parts of sentence		not at all	not at all	not at all	no	richest	no net	0	1265	14	yes	305	no	middle of the cycle	7
TD6	urban	101	1	not selected	woman not selected		no education	tube well or borehole	15	pit latrine without slab/open pit	no	no	no	no	no	yes	no	islam	0	usual resident	5	3	1	no education	wife	male	40	no	100	100	100	100	100	cannot read at all		not at all	not at all	not at all	yes	poorest	no net	0	1312	16	yes	310	no	middle of the cycle	3
TD6	urban	101	1	not selected	woman not selected		no education	piped to neighbor	60	pit latrine without slab/open pit	no	no	no	no	no	no	no	islam	0	usual resident	6	4	1	no education	wife	male	60	no	100	100	100	100	100	cannot read at all		not at all	not at all	not at all	yes	richer	no net	0	1182	23	no or unsure	before last birth	no	middle of the cycle	13
TD6	urban	101	1	not selected	woman selected and interviewed		no education	tube well or borehole	60	pit latrine without slab/open pit	no	yes	no	no	no	no	no	islam	0	usual resident	12	2	1	no education	wife	male	48	no	100	100	100	100	100	cannot read at all		not at all	not at all	not at all	no	poorer	no net	0	1113	17	no or unsure	before last birth	no	middle of the cycle	10
NG7	rural	701	1	not selected	woman not selected	english	no education	river/dam/lake/ponds/stream/canal/irrigation channel	11	no facility/bush/field	no	no	no	no	no	no	no	catholic	0	usual resident	5	2	1	no education	wife	male	67	no	100	100	100	100	100	cannot read at all		not at all	not at all	not at all		poorest	only treated nets	0	1384	21	no or unsure	before last birth	no	after period ended	2
NG7	rural	701	1	not selected	woman not selected	english	no education	river/dam/lake/ponds/stream/canal/irrigation channel	11	no facility/bush/field	yes	yes	no	no	no	no	no	catholic	0	usual resident	9	3	2	no education	wife	male	57	no	100	100	100	100	100	cannot read at all		not at all	not at all	at least once a week		poorer	no net	0	1330	20	no or unsure	before last birth	no	after period ended	4
TD6	urban	101	1	not selected	woman selected and interviewed		primary	piped to neighbor	30	pit latrine with slab	yes	yes	yes	no	no	yes	no	islam	4	usual resident	7	3	1	incomplete primary	wife	male	31	no	100	100	100	100	100	able to read only parts of sentence		not at all	not at all	not at all	no	richest	no net	0	1265	14	yes	305	no	middle of the cycle	7
TD6	urban	101	1	not selected	woman not selected		no education	tube well or borehole	30	pit latrine with slab	no	yes	no	no	no	no	no	islam	0	usual resident	8	3	1	no education	wife	male	40	no	100	100	100	100	100	cannot read at all		not at all	at least once a week	not at all	yes	richest	no net	0	1206	13	no or unsure	before last birth	no	middle of the cycle	8
TD6	urban	101	1	not selected	woman selected and interviewed		primary	piped to neighbor	30	pit latrine with slab	yes	yes	yes	no	no	yes	no	islam	4	usual resident	7	3	1	incomplete primary	wife	male	31	no	100	100	100	100	100	able to read only parts of sentence		not at all	not at all	not at all	no	richest	no net	0	1265	14	yes	305	no	middle of the cycle	7
TD6	urban	101	1	not selected	woman not selected		no education	tube well or borehole	15	pit latrine without slab/open pit	no	no	no	no	no	no	no	islam	0	usual resident	6	2	1	no education	wife	male	30	no	100	100	100	100	100	cannot read at all		not at all	not at all	not at all	yes	poorer	no net	0	1277	14	no or unsure	before last birth	no	middle of the cycle	4
NG7	rural	701	1	selected	woman not selected	english	no education	river/dam/lake/ponds/stream/canal/irrigation channel	31	no facility/bush/field	yes	yes	yes	no	no	no	yes	catholic	0	usual resident	11	2	2	no education	wife	male	37	no	100	100	100	100	100	cannot read at all		not at all	at least once a week	at least once a week		richer	only treated nets	0	1254	15	no or unsure	103	yes	after period ended	6
NG7	rural	701	1	not selected	woman not selected	english	secondary	unprotected spring	15	no facility/bush/field	yes	yes	no	no	no	no	no	catholic	12	usual resident	3	1	1	complete secondary	wife	male	38	no	100	100	100	100	100	able to read only parts of sentence		at least once a week	not at all	at least once a week		poorer	only treated nets	0	1410	27	no or unsure	102	yes	after period ended	1
TD6	urban	101	1	not selected	woman selected and interviewed		no education	piped into dwelling	on premises	pit latrine with slab	yes	no	no	no	no	yes	no	islam	0	usual resident	12	3	1	no education	wife	male	49	no	100	100	100	100	100	cannot read at all		not at all	not at all	not at all	no	richest	no net	0	1224	15	no or unsure	before last birth	no	middle of the cycle	8
TD6	urban	101	1	not selected	woman not selected		no education	tube well or borehole		pit latrine with slab	no	no	no	no	no	no	no	islam	0	usual resident	2	0	1	no education	wife	male	42	no	100	100	100	100	100	cannot read at all		not at all	not at all	not at all	yes	richest	no net	0	1352	14	yes	304	no	middle of the cycle	0
NG7	rural	701	1	not selected	woman not selected	english	no education	river/dam/lake/ponds/stream/canal/irrigation channel	11	no facility/bush/field	no	no	no	no	no	no	no	catholic	0	usual resident	5	3	1	no education	wife	male	30	no	100	100	100	100	100	cannot read at all		not at all	not at all	not at all		poorest	no net	0	1345	15	yes	309	no	after period ended	3
TD6	urban	101	1	not selected	woman not selected		no education	tube well or borehole	15	pit latrine without slab/open pit	no	no	no	no	no	yes	no	islam	0	usual resident	5	3	1	no education	wife	male	40	no	100	100	100	100	100	cannot read at all		not at all	not at all	not at all	yes	poorest	no net	0	1312	16	yes	310	no	middle of the cycle	3
TD6	urban	101	1	not selected	woman not selected		secondary	piped to yard/plot	on premises	pit latrine with slab	no	no	no	no	yes	yes	no	islam	12	usual resident	8	3	1	incomplete secondary	wife	male	50	no	100	100	100	100	100	able to read whole sentence		not at all	not at all	not at all	no	richest	no net	0	1195	14	yes	308	no	middle of the cycle	6
TD6	urban	101	1	not selected	woman not selected		no education	tube well or borehole	55	pit latrine without slab/open pit	no	yes	no	no	no	no	no	islam	0	usual resident	10	2	1	no education	wife	male	43	no	100	100	100	100	100	cannot read at all		not at all	not at all	not at all	no	richer	no net	0	1212	15	yes	304	no	middle of the cycle	8
NG7	rural	701	1	selected	woman selected and interviewed	english	no education	unprotected spring	5	no facility/bush/field	no	no	yes	no	no	no	no	other christian	0	usual resident	4	1	1	no education	wife	male	55	no	100	100	100	100	100	cannot read at all		not at all	not at all	not at all		poorest	only treated nets	0	1347	28	no or unsure	104	yes	after period ended	2
TD6	urban	101	1	not selected	woman not selected		secondary	piped to yard/plot	on premises	pit latrine with slab	no	no	no	no	yes	yes	no	islam	12	usual resident	8	3	1	incomplete secondary	wife	male	50	no	100	100	100	100	100	able to read whole sentence		not at all	not at all	not at all	no	richest	no net	0	1195	14	yes	308	no	middle of the cycle	6
TD6	urban	101	1	not selected	woman not selected		no education	piped to yard/plot	on premises	no facility/bush/field	yes	no	no	no	no	no	no	islam	0	usual resident	7	2	1	no education	wife	male	42	no	100	100	100	100	100	cannot read at all		not at all	not at all	not at all		middle	no net	0	1259	14	no or unsure	before last birth	no	middle of the cycle	5
TD6	urban	101	1	not selected	woman not selected		no education	tube well or borehole	60	no facility/bush/field	no	no	no	no	no	no	no	islam	0	usual resident	8	1	1	no education	wife	male	45	no	100	100	100	100	100	cannot read at all		not at all	not at all	not at all		poorest	no net	0	1222	19	no or unsure	120	yes	middle of the cycle	6
NG7	rural	701	1	not selected	woman not selected	english	secondary	river/dam/lake/ponds/stream/canal/irrigation channel	11	no facility/bush/field	no	no	no	no	no	no	no	catholic	9	usual resident	3	1	1	incomplete secondary	wife	male	26	no	100	100	100	100	100	able to read only parts of sentence		not at all	not at all	at least once a week		poorest	no net	0	1406	17	yes	308	no	after period ended	1
NG7	rural	701	1	selected	woman selected, but privacy not possible	english	no education	river/dam/lake/ponds/stream/canal/irrigation channel	31	no facility/bush/field	yes	yes	yes	no	no	no	yes	other christian	0	usual resident	11	2	2	no education	wife	male	37	no	100	100	100	100	100	cannot read at all		not at all	not at all	at least once a week		richer	only treated nets	0	1303	18	yes	309	no	before period begins	4
NG7	rural	701	1	not selected	woman not selected	english	no education	river/dam/lake/ponds/stream/canal/irrigation channel	11	no facility/bush/field	yes	yes	no	no	no	no	no	catholic	0	usual resident	9	3	2	no education	wife	male	57	no	100	100	100	100	100	cannot read at all		not at all	not at all	at least once a week		poorer	no net	0	1330	20	no or unsure	before last birth	no	after period ended	4
NG7	rural	701	1	not selected	woman not selected	english	primary	river/dam/lake/ponds/stream/canal/irrigation channel	20	no facility/bush/field	yes	no	yes	no	no	no	no	other christian	6	usual resident	4	2	1	complete primary	wife	male	23	no	100	100	100	100	100	able to read only parts of sentence		not at all	not at all	at least once a week		middle	only treated nets	0	1375	17	no or unsure	before last birth	no	middle of the cycle	2
TD6	urban	101	husband not in household	not selected	woman not selected		no education	tube well or borehole	60	pit latrine without slab/open pit	no	yes	no	no	no	no	no	islam	0	usual resident	5	1	3	no education	head	female	45	no	100	100	100	100	100	cannot read at all		not at all	not at all	not at all	yes	richer	no net	0	1062	18	yes	306	no	before period begins	4
TD6	urban	101	1	not selected	woman not selected		no education	tube well or borehole		pit latrine with slab	no	no	no	no	no	no	no	islam	0	usual resident	2	0	1	no education	wife	male	42	no	100	100	100	100	100	cannot read at all		not at all	not at all	not at all	yes	richest	no net	0	1352	14	yes	304	no	middle of the cycle	0
TD6	urban	101	11	not selected	woman not selected		no education	piped into dwelling	on premises	flush to septic tank	no	yes	no	no	no	no	no	islam	0	usual resident	21	8	5	no education	daughter-in-law	male	72	no	100	100	100	100	100	cannot read at all		not at all	not at all	not at all	no	richer	no net	0	1307	14	no or unsure	before last birth	no	middle of the cycle	3
NG7	rural	701	1	not selected	woman not selected	english	primary	unprotected spring	5	no facility/bush/field	yes	yes	yes	no	no	yes	no	other christian	5	usual resident	6	2	1	incomplete primary	wife	male	34	no	100	100	100	100	100	cannot read at all		not at all	at least once a week	at least once a week		poorer	no net	0	1313	18	no or unsure	before last birth	no	after period ended	4
TD6	urban	101	1	not selected	woman not selected		no education	tube well or borehole	30	pit latrine with slab	no	yes	no	no	no	no	no	islam	0	usual resident	8	3	1	no education	wife	male	40	no	100	100	100	100	100	cannot read at all		not at all	at least once a week	not at all	yes	richest	no net	0	1206	13	no or unsure	before last birth	no	middle of the cycle	8
NG7	rural	701	1	not selected	woman not selected	english	primary	river/dam/lake/ponds/stream/canal/irrigation channel	20	no facility/bush/field	yes	no	yes	no	no	no	no	other christian	6	usual resident	4	2	1	complete primary	wife	male	23	no	100	100	100	100	100	able to read only parts of sentence		not at all	not at all	at least once a week		middle	only treated nets	0	1375	17	no or unsure	before last birth	no	middle of the cycle	2
TD6	urban	101	husband not in household	not selected	woman selected and interviewed		no education	piped into dwelling	on premises	flush to septic tank	no	yes	no	no	no	no	no	islam	0	usual resident	21	8	5	no education	daughter	male	72	no	100	100	100	100	100	cannot read at all		not at all	not at all	not at all	no	richer	no net	0	1366	16	no or unsure	before last birth	no	middle of the cycle	1
TD6	urban	101	1	not selected	woman not selected		no education	piped to yard/plot	on premises	pit latrine without slab/open pit	yes	no	yes	no	no	no	no	islam	0	usual resident	5	1	1	no education	wife	male	70	no	100	100	100	100	100	cannot read at all		not at all	not at all	at least once a week	yes	richest	no net	0	1229	17	no or unsure	before last birth	no	middle of the cycle	3
NG7	rural	701	1	not selected	woman not selected	english	no education	river/dam/lake/ponds/stream/canal/irrigation channel	11	no facility/bush/field	no	no	no	no	no	no	no	catholic	0	usual resident	5	2	1	no education	wife	male	67	no	100	100	100	100	100	cannot read at all		not at all	not at all	not at all		poorest	only treated nets	0	1384	21	no or unsure	before last birth	no	after period ended	2
NG7	rural	701	1	selected	woman selected and interviewed	english	no education	unprotected spring	10	no facility/bush/field	yes	yes	yes	no	no	yes	no	other christian	0	usual resident	3	1	1	no education	wife	male	32	no	100	100	100	100	100	cannot read at all		not at all	not at all	not at all		poorer	only treated nets	0	1410	18	no or unsure	days: 1	yes	after period ended	1
NG7	rural	701	1	not selected	woman not selected	english	secondary	unprotected spring	5	no facility/bush/field	yes	yes	no	no	no	no	no	catholic	9	usual resident	3	1	1	incomplete secondary	wife	male	33	no	100	100	100	100	100	cannot read at all		not at all	less than once a week	not at all		poorer	only treated nets	0	1370	16	yes	309	no	after period ended	1
TD6	rural	241	husband not in household	not selected	woman not selected		no education	not a dejure resident	not a dejure resident	not a dejure resident	not a dejure resident	not a dejure resident	not a dejure resident	not a dejure resident	not a dejure resident	not a dejure resident	not a dejure resident	other christian	0	visitor	7	4	2	no education	sister	male	22	not a dejure resident	100	100	100	100	100	cannot read at all		not at all	less than once a week	less than once a week	not a dejure resident	poorest	no net	0	1268	15	yes	305	no	middle of the cycle	3
TD6	rural	241	1	not selected	woman not selected		primary	unprotected well	10	no facility/bush/field	no	no	no	no	yes	no	no	catholic	3	usual resident	5	2	1	incomplete primary	wife	male	34	no	100	100	100	100	100	cannot read at all		not at all	not at all	not at all		poorest	only treated nets	0	1257	18	no or unsure	before last birth	no	middle of the cycle	3
TD6	rural	241	1	not selected	woman not selected		no education	unprotected well	on premises	no facility/bush/field	no	yes	no	no	yes	no	no	6	0	usual resident	14	5	2	no education	wife	male	31	no	100	100	100	100	100	cannot read at all		not at all	less than once a week	not at all		poorer	no net	0	1130	14	no or unsure	before last birth	no	middle of the cycle	7
NG7	rural	701	1	not selected	woman not selected	english	secondary	protected well	3	no facility/bush/field	no	no	no	no	no	no	no	catholic	11	usual resident	4	1	1	incomplete secondary	wife	male	24	no	100	100	100	100	100	cannot read at all		not at all	less than once a week	less than once a week		poorer	only treated nets	0	1414	20	no or unsure	311	no	after period ended	1
TD6	rural	241	1	not selected	woman not selected		primary	unprotected well	20	no facility/bush/field	no	no	no	no	yes	no	no	catholic	3	usual resident	7	3	1	incomplete primary	wife	male	32	no	100	100	100	100	100	cannot read at all		not at all	not at all	not at all		poorest	no net	0	1212	23	no or unsure	days: 1	yes	middle of the cycle	4
TD6	rural	241	1	not selected	woman not selected		primary	unprotected well	10	no facility/bush/field	no	no	no	no	yes	no	no	catholic	3	usual resident	5	2	1	incomplete primary	wife	male	34	no	100	100	100	100	100	cannot read at all		not at all	not at all	not at all		poorest	only treated nets	0	1257	18	no or unsure	before last birth	no	middle of the cycle	3
TD6	rural	241	1	not selected	woman not selected		primary	unprotected well	on premises	no facility/bush/field	no	yes	no	no	yes	no	no	catholic	3	usual resident	14	5	2	incomplete primary	wife	male	31	no	100	100	100	100	100	cannot read at all		not at all	not at all	not at all		poorer	no net	0	1339	21	no or unsure	121	yes	don't know	2
NG7	rural	701	1	selected	woman selected and interviewed	english	secondary	protected well	on premises	no facility/bush/field	no	no	no	no	no	no	no	other christian	7	usual resident	3	1	1	incomplete secondary	wife	male	39	no	100	100	100	100	100	cannot read at all		not at all	less than once a week	not at all		poorest	no net	0	1419	20	no or unsure	307	no	after period ended	1
NG7	rural	701	1	not selected	woman not selected	english	no education	protected well	on premises	pit latrine without slab/open pit	no	yes	yes	no	no	yes	no	catholic	0	usual resident	6	3	1	no education	wife	male	36	no	100	100	100	100	100	cannot read at all		not at all	less than once a week	at least once a week	yes	middle	only treated nets	0	1335	19	no or unsure	202	yes	after period ended	4
TD6	rural	241	husband not in household	not selected	woman not selected		primary	unprotected well	on premises	no facility/bush/field	no	no	no	no	no	no	no	catholic	3	usual resident	7	3	1	incomplete primary	head	female	34	no	100	100	100	100	100	cannot read at all		not at all	not at all	not at all		poorest	no net	0	1212	20	no or unsure	before last birth	no	middle of the cycle	7
NG7	rural	701	1	not selected	woman not selected	english	secondary	protected well	on premises	pit latrine without slab/open pit	yes	yes	yes	no	no	yes	no	catholic	12	usual resident	4	1	1	complete secondary	wife	male	52	no	100	100	100	100	100	able to read only parts of sentence		less than once a week	less than once a week	at least once a week	no	middle	only treated nets	0	1253	28	yes	307	no	after period ended	2
NG7	rural	701	1	not selected	woman not selected	english	higher	protected well	4	flush to piped sewer system	yes	yes	yes	yes	yes	yes	no	catholic	15	usual resident	4	1	1	higher	wife	male	39	no	100	100	100	100	100	able to read whole sentence		not at all	at least once a week	at least once a week	no	richer	only treated nets	0	1407	34	no or unsure	day of interview	yes	after period ended	1
TD6	rural	241	1	not selected	woman not selected		primary	unprotected well	20	no facility/bush/field	no	no	no	no	no	no	no	6	1	usual resident	5	1	1	incomplete primary	wife	male	32	no	100	100	100	100	100	cannot read at all		not at all	not at all	not at all		poorer	no net	0	1259	17	no or unsure	110	yes	at any time	3
TD6	rural	241	1	not selected	woman not selected		no education	unprotected well	30	no facility/bush/field	no	yes	no	no	yes	no	no	catholic	0	usual resident	8	4	2	no education	wife	male	30	no	100	100	100	100	100	cannot read at all		not at all	not at all	not at all		poorer	only treated nets	0	1316	14	yes	306	no	middle of the cycle	2
NG7	rural	701	1	selected	woman selected and interviewed	english	no education	protected well	2	no facility/bush/field	no	no	no	no	no	no	no	catholic	0	usual resident	4	2	1	no education	wife	male	23	no	100	100	100	100	100	cannot read at all		not at all	not at all	not at all		poorer	only treated nets	0	1372	15	no or unsure	112	yes	after period ended	2
NG7	rural	701	1	selected	woman selected and interviewed	english	no education	protected well	2	no facility/bush/field	no	no	no	no	no	no	no	catholic	0	usual resident	4	2	1	no education	wife	male	23	no	100	100	100	100	100	cannot read at all		not at all	not at all	not at all		poorer	only treated nets	0	1372	15	no or unsure	112	yes	after period ended	2
NG7	rural	701	1	not selected	woman not selected	english	primary	protected well	on premises	pit latrine without slab/open pit	yes	yes	yes	yes	no	yes	no	catholic	6	usual resident	2	0	1	complete primary	wife	male	40	no	100	100	100	100	100	able to read only parts of sentence		less than once a week	less than once a week	less than once a week	yes	richer	only treated nets	0	1297	19	no or unsure	103	yes	after period ended	5
TD6	rural	241	1	not selected	woman selected and interviewed		primary	protected well	on premises	no facility/bush/field	no	yes	no	no	no	no	no	catholic	3	usual resident	8	2	1	incomplete primary	wife	male	34	no	100	100	100	100	100	cannot read at all		not at all	not at all	not at all		poorest	no net	0	1231	14	yes	302	no	middle of the cycle	5
NG7	rural	701	1	selected	woman selected and interviewed	english	no education	unprotected well	on premises	flush to pit latrine	no	no	no	no	no	yes	no	other christian	0	usual resident	4	2	1	no education	wife	male	33	no	100	100	100	100	100	cannot read at all		not at all	not at all	at least once a week	yes	middle	only treated nets	0	1378	21	no or unsure	before last birth	no	middle of the cycle	2
NG7	rural	701	1	not selected	woman not selected	english	primary	protected well	on premises	pit latrine with slab	yes	no	yes	no	no	no	no	catholic	6	usual resident	6	3	1	complete primary	wife	male	42	no	100	100	100	100	100	able to read only parts of sentence		not at all	less than once a week	at least once a week	yes	middle	no net	0	1327	22	no or unsure	before last birth	no	after period ended	4
TD6	rural	241		not selected	woman not selected		no education	unprotected well	10	no facility/bush/field	no	yes	no	no	yes	no	no	other christian	0	usual resident	13	5	3	no education	daughter	male	52	no	100	100	100	100	100	cannot read at all		not at all	not at all	not at all		poorer	only treated nets	0	1251	19	no or unsure	105	yes	at any time	6
TD6	rural	241	1	not selected	woman not selected		primary	unprotected well	20	no facility/bush/field	no	no	no	no	yes	no	no	catholic	3	usual resident	7	3	1	incomplete primary	wife	male	32	no	100	100	100	100	100	cannot read at all		not at all	not at all	not at all		poorest	no net	0	1212	23	no or unsure	days: 1	yes	middle of the cycle	4
NG7	rural	701	1	not selected	woman not selected	english	no education	protected well	on premises	pit latrine without slab/open pit	no	yes	yes	no	no	yes	no	catholic	0	usual resident	6	3	1	no education	wife	male	36	no	100	100	100	100	100	cannot read at all		not at all	less than once a week	at least once a week	yes	middle	only treated nets	0	1335	19	no or unsure	202	yes	after period ended	4
TD6	rural	241		not selected	woman not selected		primary	unprotected well	10	no facility/bush/field	no	yes	no	no	yes	no	no	other christian	2	usual resident	13	5	3	incomplete primary	daughter	male	52	no	100	100	100	100	100	cannot read at all		not at all	not at all	not at all		poorer	no net	0	1312	23	no or unsure	102	yes	at any time	3
TD6	rural	241		not selected	woman selected and interviewed		primary	protected well	15	no facility/bush/field	no	no	no	no	no	no	no	catholic	2	usual resident	6	1	1	incomplete primary	head	female	45	no	100	100	100	100	100	cannot read at all		not at all	less than once a week	not at all		poorest	no net	0	1132	24	no or unsure	202	yes	middle of the cycle	10
TD6	rural	241	husband not in household	not selected	woman selected and interviewed		primary	unprotected well	7	no facility/bush/field	no	no	no	no	no	no	no	catholic	3	usual resident	7	4	2	incomplete primary	sister	male	22	no	100	100	100	100	100	cannot read at all		not at all	less than once a week	not at all		poorest	no net	0	1318	15	no or unsure	202	yes	middle of the cycle	2
TD6	rural	241	1	not selected	woman not selected		primary	unprotected well	10	no facility/bush/field	no	no	no	no	no	no	no	catholic	4	usual resident	3	1	1	incomplete primary	wife	male	30	no	100	100	100	100	100	cannot read at all		not at all	not at all	not at all		poorest	only treated nets	0	1297	12	no or unsure	before last birth	no	don't know	2
TD6	rural	241	1	not selected	woman not selected		primary	unprotected well	45	no facility/bush/field	no	no	no	no	no	no	no	catholic	2	usual resident	8	3	1	incomplete primary	wife	male	36	no	100	100	100	100	100	cannot read at all		not at all	not at all	not at all		poorest	only treated nets	0	1212	16	no or unsure	106	yes	middle of the cycle	6
TD6	rural	241	1	not selected	woman not selected		no education	unprotected well	30	no facility/bush/field	no	no	no	no	no	no	no	6	0	usual resident	13	5	2	no education	wife	male	30	no	100	100	100	100	100	cannot read at all		not at all	not at all	not at all		poorest	no net	0	1250	16	no or unsure	before last birth	no	middle of the cycle	6
NG7	rural	701	1	not selected	woman not selected	english	no education	protected well	on premises	no facility/bush/field	no	no	no	no	no	no	no	other christian	0	usual resident	5	2	1	no education	wife	male	47	no	100	100	100	100	100	cannot read at all		not at all	less than once a week	at least once a week		poorest	no net	0	1335	21	no or unsure	127	yes	after period ended	3
TD6	rural	241	1	not selected	woman not selected		primary	unprotected well	10	no facility/bush/field	no	no	no	no	no	no	no	catholic	4	usual resident	3	1	1	incomplete primary	wife	male	30	no	100	100	100	100	100	cannot read at all		not at all	not at all	not at all		poorest	only treated nets	0	1297	12	no or unsure	before last birth	no	don't know	2
TD6	rural	241	1	not selected	woman not selected		no education	unprotected well	on premises	no facility/bush/field	no	no	no	no	yes	yes	no	other christian	0	usual resident	9	1	2	no education	wife	male	40	no	100	100	100	100	100	cannot read at all		not at all	less than once a week	not at all		middle	only treated nets	0	1176	16	no or unsure	102	yes	middle of the cycle	2
TD6	rural	241	1	not selected	woman selected and interviewed		no education	unprotected well	17	pit latrine without slab/open pit	no	no	no	no	yes	no	no	other christian	0	usual resident	12	5	1	no education	wife	male	35	no	100	100	100	100	100	cannot read at all		not at all	not at all	not at all	no	poorest	no net	0	1182	14	no or unsure	before last birth	no	at any time	5
TD6	rural	241	1	not selected	woman selected and interviewed		primary	protected well	on premises	no facility/bush/field	no	yes	no	no	no	no	no	catholic	3	usual resident	8	2	1	incomplete primary	wife	male	34	no	100	100	100	100	100	cannot read at all		not at all	not at all	not at all		poorest	no net	0	1231	14	yes	302	no	middle of the cycle	5
TD6	rural	241	1	not selected	woman selected and interviewed		no education	unprotected well	17	pit latrine without slab/open pit	no	no	no	no	yes	no	no	other christian	0	usual resident	12	5	1	no education	wife	male	35	no	100	100	100	100	100	cannot read at all		not at all	not at all	not at all	no	poorest	no net	0	1182	14	no or unsure	before last birth	no	at any time	5
NG7	rural	701	1	not selected	woman not selected	english	no education	protected well	on premises	no facility/bush/field	no	no	no	no	no	yes	no	other christian	0	usual resident	4	1	1	no education	wife	male	49	no	100	100	100	100	100	cannot read at all		not at all	less than once a week	not at all		poorest	no net	0	1231	19	no or unsure	112	yes	after period ended	4
TD6	rural	241	1	not selected	woman not selected		no education	unprotected well	30	no facility/bush/field	no	yes	no	no	yes	no	no	catholic	0	usual resident	8	4	2	no education	wife	male	30	no	100	100	100	100	100	cannot read at all		not at all	not at all	not at all		poorer	only treated nets	0	1331	15	no or unsure	months: 1	yes	before period begins	2
NG7	rural	701	1	not selected	woman not selected	english	primary	protected well	3	no facility/bush/field	yes	yes	no	no	no	yes	no	catholic	6	usual resident	11	4	2	complete primary	wife	male	49	no	100	100	100	100	100	cannot read at all		not at all	not at all	not at all		middle	only treated nets	0	1234	16	no or unsure	day of interview	yes	after period ended	9
TD6	rural	241	1	not selected	woman selected and interviewed		primary	unprotected well	10	no facility/bush/field	no	no	no	no	no	no	no	other christian	2	usual resident	9	2	1	incomplete primary	wife	male	38	no	100	100	100	100	100	cannot read at all		not at all	not at all	not at all		poorest	no net	0	1179	16	no or unsure	before last birth	no	middle of the cycle	7
TD6	rural	241	1	not selected	woman not selected		primary	unprotected well	on premises	no facility/bush/field	no	yes	no	no	yes	no	no	catholic	3	usual resident	14	5	2	incomplete primary	wife	male	31	no	100	100	100	100	100	cannot read at all		not at all	not at all	not at all		poorer	no net	0	1339	21	no or unsure	121	yes	don't know	2
TD6	rural	241	husband not in household	not selected	woman not selected		primary	unprotected well	on premises	no facility/bush/field	no	no	no	no	no	no	no	catholic	3	usual resident	7	3	1	incomplete primary	head	female	34	no	100	100	100	100	100	cannot read at all		not at all	not at all	not at all		poorest	no net	0	1212	20	no or unsure	before last birth	no	middle of the cycle	7
TD6	rural	241	1	not selected	woman not selected		primary	unprotected well	20	no facility/bush/field	no	no	no	no	no	no	no	6	1	usual resident	5	1	1	incomplete primary	wife	male	32	no	100	100	100	100	100	cannot read at all		not at all	not at all	not at all		poorer	no net	0	1259	17	no or unsure	110	yes	at any time	3
NG7	rural	701	1	selected	woman selected and interviewed	english	no education	protected well	4	no facility/bush/field	no	no	no	no	no	no	no	other christian	0	usual resident	4	1	1	no education	wife	male	45	no	100	100	100	100	100	cannot read at all		not at all	not at all	at least once a week		poorest	no net	0	1227	24	no or unsure	before last birth	no	after period ended	5
TD6	rural	241	1	not selected	woman not selected		no education	unprotected well	on premises	no facility/bush/field	no	yes	no	no	yes	no	no	6	0	usual resident	14	5	2	no education	wife	male	31	no	100	100	100	100	100	cannot read at all		not at all	less than once a week	not at all		poorer	no net	0	1130	14	no or unsure	before last birth	no	middle of the cycle	7
TD6	rural	241	1	not selected	woman not selected		no education	unprotected well	30	no facility/bush/field	no	yes	no	no	yes	no	no	catholic	0	usual resident	8	4	2	no education	wife	male	30	no	100	100	100	100	100	cannot read at all		not at all	not at all	not at all		poorer	only treated nets	0	1331	15	no or unsure	months: 1	yes	before period begins	2
TD6	rural	241	1	not selected	woman not selected		primary	unprotected well	45	no facility/bush/field	no	no	no	no	no	no	no	catholic	2	usual resident	8	3	1	incomplete primary	wife	male	36	no	100	100	100	100	100	cannot read at all		not at all	not at all	not at all		poorest	only treated nets	0	1212	16	no or unsure	106	yes	middle of the cycle	6
NG7	rural	701	1	not selected	woman not selected	english	primary	protected well	on premises	pit latrine with slab	yes	no	yes	no	no	no	no	catholic	6	usual resident	6	3	1	complete primary	wife	male	42	no	100	100	100	100	100	able to read only parts of sentence		not at all	less than once a week	at least once a week	yes	middle	no net	0	1327	22	no or unsure	before last birth	no	after period ended	4
TD6	rural	241	1	not selected	woman not selected		no education	unprotected well	30	no facility/bush/field	no	no	no	no	no	no	no	catholic	0	usual resident	13	5	2	no education	wife	male	30	no	100	100	100	100	100	cannot read at all		not at all	not at all	not at all		poorest	no net	0	1205	12	no or unsure	before last birth	no	at any time	5
NG7	rural	701		not selected	woman not selected	english	no education	protected well	3	no facility/bush/field	no	no	no	no	no	no	no	other christian	0	usual resident	9	3	1	no education	head	female	30	no	100	100	100	100	100	cannot read at all		not at all	not at all	not at all		poorest	only treated nets	0	1183	15	no or unsure	108	yes	after period ended	9
NG7	rural	701	1	selected	woman selected and interviewed	english	no education	unprotected well	on premises	flush to pit latrine	no	no	no	no	no	yes	no	other christian	0	usual resident	4	2	1	no education	wife	male	33	no	100	100	100	100	100	cannot read at all		not at all	not at all	at least once a week	yes	middle	only treated nets	0	1378	21	no or unsure	before last birth	no	middle of the cycle	2
TD6	rural	241	1	not selected	woman not selected		no education	unprotected well	30	no facility/bush/field	no	no	no	no	no	no	no	6	0	usual resident	13	5	2	no education	wife	male	30	no	100	100	100	100	100	cannot read at all		not at all	not at all	not at all		poorest	no net	0	1250	16	no or unsure	before last birth	no	middle of the cycle	6
NG7	rural	701		not selected	woman not selected	english	no education	protected well	3	no facility/bush/field	no	no	no	no	no	no	no	other christian	0	usual resident	9	3	1	no education	head	female	30	no	100	100	100	100	100	cannot read at all		not at all	not at all	not at all		poorest	only treated nets	0	1183	15	no or unsure	108	yes	after period ended	9
TD6	rural	241	1	not selected	woman selected and interviewed		primary	unprotected well	10	no facility/bush/field	no	no	no	no	no	no	no	other christian	2	usual resident	9	2	1	incomplete primary	wife	male	38	no	100	100	100	100	100	cannot read at all		not at all	not at all	not at all		poorest	no net	0	1179	16	no or unsure	before last birth	no	middle of the cycle	7
TD6	rural	241	1	not selected	woman not selected		no education	unprotected well	on premises	no facility/bush/field	no	no	no	no	yes	yes	no	other christian	0	usual resident	9	1	2	no education	wife	male	40	no	100	100	100	100	100	cannot read at all		not at all	less than once a week	not at all		middle	only treated nets	0	1176	16	no or unsure	102	yes	middle of the cycle	2
TD6	rural	241	1	not selected	woman not selected		primary	unprotected well	45	no facility/bush/field	no	no	no	no	no	no	no	catholic	2	usual resident	8	3	1	incomplete primary	wife	male	36	no	100	100	100	100	100	cannot read at all		not at all	not at all	not at all		poorest	only treated nets	0	1212	16	no or unsure	106	yes	middle of the cycle	6
NG7	rural	701	1	selected	woman selected and interviewed	english	secondary	protected well	on premises	pit latrine without slab/open pit	no	no	no	no	no	yes	no	catholic	8	usual resident	3	1	1	incomplete secondary	wife	male	30	no	100	100	100	100	100	cannot read at all		not at all	at least once a week	at least once a week	yes	middle	only treated nets	0	1420	20	no or unsure	305	no	after period ended	1
TD6	rural	241	1	not selected	woman selected and interviewed		no education	unprotected well	5	pit latrine without slab/open pit	no	no	no	no	yes	yes	no	other christian	0	usual resident	10	2	1	no education	wife	male	42	no	100	100	100	100	100	cannot read at all		not at all	not at all	not at all	no	richer	no net	0	1125	15	no or unsure	before last birth	no	middle of the cycle	8
NG7	rural	701	1	selected	woman selected and interviewed	english	primary	protected well	on premises	no facility/bush/field	yes	no	no	no	no	no	no	catholic	6	usual resident	3	1	1	complete primary	wife	male	23	no	100	100	100	100	100	cannot read at all		not at all	less than once a week	less than once a week		middle	no net	0	1423	36	no or unsure	before last birth	no	after period ended	1
TD6	rural	241	1	not selected	woman not selected		no education	unprotected well	30	no facility/bush/field	no	no	no	no	no	no	no	6	0	usual resident	13	5	2	no education	wife	male	30	no	100	100	100	100	100	cannot read at all		not at all	not at all	not at all		poorest	no net	0	1250	16	no or unsure	before last birth	no	middle of the cycle	6
TD6	rural	241		not selected	woman not selected		primary	unprotected well	10	no facility/bush/field	no	yes	no	no	yes	no	no	other christian	2	usual resident	13	5	3	incomplete primary	daughter	male	52	no	100	100	100	100	100	cannot read at all		not at all	not at all	not at all		poorer	no net	0	1312	23	no or unsure	102	yes	at any time	3
TD6	rural	241		not selected	woman not selected		no education	unprotected well	10	no facility/bush/field	no	yes	no	no	yes	no	no	other christian	0	usual resident	13	5	3	no education	daughter	male	52	no	100	100	100	100	100	cannot read at all		not at all	not at all	not at all		poorer	only treated nets	0	1251	19	no or unsure	105	yes	at any time	6
TD6	rural	241	1	not selected	woman not selected		no education	unprotected well	5	no facility/bush/field	no	no	no	no	no	no	no	catholic	0	usual resident	4	2	1	no education	wife	male	20	no	100	100	100	100	100	cannot read at all		not at all	not at all	not at all		poorest	only treated nets	0	1375	15	no or unsure	before last birth	no	middle of the cycle	1
TD6	rural	241	husband not in household	not selected	woman not selected		primary	unprotected well	on premises	no facility/bush/field	no	no	no	no	no	no	no	catholic	3	usual resident	7	3	1	incomplete primary	head	female	34	no	100	100	100	100	100	cannot read at all		not at all	not at all	not at all		poorest	no net	0	1212	20	no or unsure	before last birth	no	middle of the cycle	7
NG7	rural	701	1	not selected	woman not selected	english	primary	protected well	3	no facility/bush/field	yes	yes	no	no	no	yes	no	catholic	6	usual resident	11	4	2	complete primary	wife	male	49	no	100	100	100	100	100	cannot read at all		not at all	not at all	not at all		middle	only treated nets	0	1234	16	no or unsure	day of interview	yes	after period ended	9
TD6	rural	241	1	not selected	woman selected and interviewed		no education	unprotected well	5	pit latrine without slab/open pit	no	no	no	no	yes	yes	no	other christian	0	usual resident	10	2	1	no education	wife	male	42	no	100	100	100	100	100	cannot read at all		not at all	not at all	not at all	no	richer	no net	0	1125	15	no or unsure	before last birth	no	middle of the cycle	8
NG7	rural	701	1	not selected	woman not selected	english	no education	protected well	3	no facility/bush/field	no	no	no	no	no	yes	no	other christian	0	usual resident	6	2	1	no education	wife	male	50	no	100	100	100	100	100	cannot read at all		not at all	not at all	not at all		poorest	only treated nets	0	1082	12	no or unsure	111	yes	after period ended	10
TD6	rural	241	1	not selected	woman not selected		no education	unprotected well	30	no facility/bush/field	no	no	no	no	no	no	no	catholic	0	usual resident	13	5	2	no education	wife	male	30	no	100	100	100	100	100	cannot read at all		not at all	not at all	not at all		poorest	no net	0	1205	12	no or unsure	before last birth	no	at any time	5
NG7	rural	701	1	selected	woman selected and interviewed	english	no education	unprotected well	on premises	no facility/bush/field	yes	no	no	no	no	no	no	catholic	0	usual resident	4	2	1	no education	wife	male	40	no	100	100	100	100	100	cannot read at all		not at all	not at all	not at all		poorer	no net	0	1267	22	no or unsure	day of interview	yes	after period ended	4
TD6	urban	231	1	not selected	woman not selected		no education	piped into dwelling	on premises	pit latrine with slab	yes	no	no	no	no	yes	no	islam	0	usual resident	10	2	1	no education	wife	male	38	no	100	100	100	100	100	cannot read at all		not at all	not at all	less than once a week	no	richest	only treated nets	0	1213	14	yes	304	no	don't know	4
TD6	urban	231	1	not selected	woman not selected		primary	cart with small tank	don't know	pit latrine with slab	no	yes	no	no	yes	yes	no	islam	5	usual resident	6	1	1	incomplete primary	wife	male	49	no	100	100	100	100	100	cannot read at all		not at all	at least once a week	not at all	yes	richest	only treated nets	0	1235	15	yes	308	no	after period ended	2
TD6	urban	231	1	not selected	woman not selected		secondary	piped to neighbor	90	pit latrine with slab	yes	yes	no	no	no	yes	no	other christian	8	usual resident	6	2	2	incomplete secondary	wife	male	28	no	100	100	100	100	100	able to read whole sentence		not at all	at least once a week	at least once a week	no	richest	only treated nets	1	1347	16	no or unsure	before last birth	no	middle of the cycle	2
NG7	rural	701	1	not selected	woman not selected	english	no education	river/dam/lake/ponds/stream/canal/irrigation channel	20	no facility/bush/field	yes	no	no	no	no	yes	no	other christian	0	usual resident	4	1	1	no education	wife	male	35	no	100	100	100	100	100	cannot read at all		not at all	not at all	not at all		poorer	only treated nets	0	1220	12	no or unsure	123	yes	after period ended	9
TD6	urban	231	1	not selected	woman not selected		no education	piped into dwelling	on premises	pit latrine with slab	yes	no	no	no	no	yes	no	islam	0	usual resident	10	2	1	no education	wife	male	38	no	100	100	100	100	100	cannot read at all		not at all	not at all	less than once a week	no	richest	only treated nets	0	1213	14	yes	304	no	don't know	4
NG7	rural	701	1	not selected	woman not selected	english	no education	rainwater	on premises	no facility/bush/field	no	no	no	no	no	no	no	catholic	0	usual resident	4	1	1	no education	wife	male	39	no	100	100	100	100	100	cannot read at all		not at all	not at all	not at all		poorest	only treated nets	0	1328	22	yes	310	no	after period ended	2
NG7	rural	701	1	not selected	woman not selected	english	secondary	unprotected spring	10	no facility/bush/field	yes	yes	no	no	no	yes	no	catholic	9	usual resident	3	1	1	incomplete secondary	wife	male	40	no	100	100	100	100	100	able to read only parts of sentence		less than once a week	less than once a week	at least once a week		middle	no net	0	1387	32	no or unsure	108	yes	after period ended	1
NG7	rural	701	1	not selected	woman not selected	english	no education	rainwater	on premises	no facility/bush/field	yes	yes	no	no	no	no	no	catholic	0	usual resident	5	2	1	no education	wife	male	41	no	100	100	100	100	100	cannot read at all		not at all	less than once a week	not at all		poorest	only treated nets	0	1338	17	yes	309	no	after period ended	3
TD6	urban	231	1	not selected	woman not selected		primary	cart with small tank	don't know	pit latrine with slab	no	yes	no	no	yes	yes	no	islam	5	usual resident	6	1	1	incomplete primary	wife	male	49	no	100	100	100	100	100	cannot read at all		not at all	at least once a week	not at all	yes	richest	only treated nets	0	1235	15	yes	308	no	after period ended	2
NG7	rural	701	1	selected	woman selected and interviewed	english	higher	river/dam/lake/ponds/stream/canal/irrigation channel	15	no facility/bush/field	yes	no	yes	no	no	no	no	other christian	15	usual resident	6	1	1	higher	wife	male	30	no	100	100	100	100	100	able to read whole sentence		less than once a week	at least once a week	at least once a week		middle	only treated nets	0	1396	25	yes	312	no	after period ended	1
NG7	rural	701	1	selected	woman selected and interviewed	english	no education	rainwater	on premises	no facility/bush/field	yes	yes	no	no	no	yes	no	other christian	0	usual resident	6	2	1	no education	wife	male	54	no	100	100	100	100	100	cannot read at all		not at all	not at all	at least once a week		middle	no net	0	1300	16	yes	303	no	after period ended	4
NG7	rural	701	1	not selected	woman not selected	english	primary	rainwater	on premises	no facility/bush/field	yes	no	no	no	no	no	no	other christian	6	usual resident	5	1	1	complete primary	wife	male	54	no	100	100	100	100	100	cannot read at all		not at all	not at all	not at all		poorer	only treated nets	0	1167	15	no or unsure	day of interview	yes	after period ended	7
NG7	rural	701	1	not selected	woman not selected	english	no education	rainwater	on premises	no facility/bush/field	yes	yes	no	no	no	yes	no	catholic	0	usual resident	7	1	1	no education	wife	male	36	no	100	100	100	100	100	cannot read at all		not at all	less than once a week	less than once a week		middle	only treated nets	0	1191	14	yes	months: 1	yes	after period ended	5
TD6	urban	231	1	not selected	woman not selected		primary	piped to neighbor	10	pit latrine with slab	no	yes	no	no	no	no	no	islam	2	usual resident	7	1	1	incomplete primary	wife	male	55	no	100	100	100	100	100	cannot read at all		not at all	not at all	not at all	yes	richest	only treated nets	0	1231	12	no or unsure	105	yes	don't know	5
NG7	rural	701	1	selected	woman selected and interviewed	english	secondary	protected well	5	pit latrine without slab/open pit	yes	yes	no	no	no	yes	no	catholic	12	usual resident	5	2	1	complete secondary	wife	male	40	no	100	100	100	100	100	able to read only parts of sentence		less than once a week	less than once a week	less than once a week	yes	middle	only treated nets	0	1367	19	yes	303	no	after period ended	2
NG7	rural	701	1	not selected	woman not selected	english	secondary	unprotected spring	30	no facility/bush/field	yes	yes	no	no	no	yes	no	catholic	7	usual resident	4	2	1	incomplete secondary	wife	male	33	no	100	100	100	100	100	able to read only parts of sentence		less than once a week	less than once a week	less than once a week		middle	only treated nets	0	1370	19	no or unsure	before last birth	no	after period ended	2
NG7	rural	701	1	not selected	woman not selected	english	secondary	unprotected spring	30	no facility/bush/field	yes	yes	no	no	no	yes	no	catholic	7	usual resident	4	2	1	incomplete secondary	wife	male	33	no	100	100	100	100	100	able to read only parts of sentence		less than once a week	less than once a week	less than once a week		middle	only treated nets	0	1370	19	no or unsure	before last birth	no	after period ended	2
TD6	urban	231	1	not selected	woman selected and interviewed		primary	piped to neighbor	don't know	pit latrine with slab	no	no	no	no	no	no	no	islam	2	usual resident	6	2	1	incomplete primary	wife	male	35	no	100	100	100	100	100	cannot read at all		not at all	not at all	not at all	yes	richest	no net	0	1275	16	no or unsure	104	yes	don't know	4
NG7	rural	701	1	selected	woman selected and interviewed	english	secondary	protected well	5	pit latrine without slab/open pit	yes	yes	no	no	no	yes	no	catholic	12	usual resident	5	2	1	complete secondary	wife	male	40	no	100	100	100	100	100	able to read only parts of sentence		less than once a week	less than once a week	less than once a week	yes	middle	only treated nets	0	1367	19	yes	303	no	after period ended	2
TD6	urban	231	1	not selected	woman not selected		no education	piped to neighbor	180	flush to septic tank	no	yes	no	no	no	no	no	islam	0	usual resident	4	2	1	no education	wife	male	40	no	100	100	100	100	100	cannot read at all		not at all	not at all	not at all	yes	richest	no net	0	1315	15	no or unsure	before last birth	no		2
TD6	urban	231		not selected	woman not selected		no education	piped to neighbor	180	flush to septic tank	no	yes	no	no	no	no	no	islam	0	usual resident	2	1	1	no education	head	female	30	no	100	100	100	100	100	cannot read at all		not at all	at least once a week	not at all	yes	richest	only treated nets	0	1313	25	no or unsure	129	yes	after period ended	1
TD6	urban	231		not selected	woman not selected		primary	piped to neighbor	180	pit latrine with slab	no	yes	no	no	no	no	no	catholic	3	usual resident	5	1	1	incomplete primary	head	female	38	no	100	100	100	100	100	cannot read at all		not at all	at least once a week	not at all	yes	richest	only treated nets	0	1086	13	no or unsure	107	yes	after period ended	12
TD6	urban	231	2	not selected	woman selected and interviewed		no education	cart with small tank	don't know	pit latrine with slab	no	yes	yes	no	no	no	no	islam	0	usual resident	4	1	1	no education	head	female	34	no	100	100	100	100	100	cannot read at all		not at all	at least once a week	at least once a week	yes	richest	no net	0	1174	17	yes	308	no	don't know	5
TD6	urban	231		not selected	woman selected and interviewed		no education	piped to neighbor	16	pit latrine with slab	yes	yes	yes	yes	yes	yes	no	islam	0	usual resident	16	4	1	no education	wife	male	62	no	100	100	100	100	100	cannot read at all		not at all	at least once a week	at least once a week	no	richest	no net	0	1232	16	no or unsure	111	yes	after period ended	6
NG7	rural	701	1	not selected	woman not selected	english	no education	unprotected spring	20	no facility/bush/field	yes	no	no	no	no	no	no	other christian	0	usual resident	3	1	1	no education	wife	male	35	no	100	100	100	100	100	cannot read at all		not at all	not at all	at least once a week		poorer	no net	0	1406	18	no or unsure	before last birth	no	after period ended	1
TD6	urban	231	1	not selected	woman not selected		primary	piped to neighbor	120	flush to septic tank	no	yes	no	no	no	no	no	islam	6	usual resident	9	1	2	complete primary	wife	male	50	no	100	100	100	100	100	cannot read at all		not at all	at least once a week	not at all	no	richest	only treated nets	0	1139	18	no or unsure	111	yes	after period ended	7
NG7	rural	701	1	not selected	woman not selected	english	secondary	unprotected spring	30	no facility/bush/field	yes	no	no	no	no	yes	no	catholic	10	usual resident	3	1	1	incomplete secondary	wife	male	25	no	100	100	100	100	100	able to read only parts of sentence		less than once a week	not at all	not at all		poorer	only treated nets	0	1421	22	no or unsure	313	no	after period ended	1
NG7	rural	701	husband not in household	selected	woman not selected	english	secondary	rainwater	on premises	pit latrine without slab/open pit	yes	no	no	no	no	no	no	catholic	9	usual resident	4	2	2	incomplete secondary	daughter	female	43	no	100	100	100	100	100	able to read only parts of sentence		less than once a week	at least once a week	less than once a week	yes	poorer	only untreated nets	0	1377	15	no or unsure	103	yes	after period ended	2
NG7	rural	701	1	not selected	woman not selected	english	no education	rainwater	on premises	no facility/bush/field	yes	yes	no	no	no	no	no	catholic	0	usual resident	5	2	1	no education	wife	male	41	no	100	100	100	100	100	cannot read at all		not at all	less than once a week	not at all		poorest	only treated nets	0	1338	17	yes	309	no	after period ended	3
TD6	urban	231	1	not selected	woman selected and interviewed		primary	piped to neighbor	don't know	pit latrine with slab	no	no	no	no	no	no	no	islam	2	usual resident	6	2	1	incomplete primary	wife	male	35	no	100	100	100	100	100	cannot read at all		not at all	not at all	not at all	yes	richest	no net	0	1275	16	no or unsure	104	yes	don't know	4
TD6	urban	231	1	not selected	woman not selected		no education	cart with small tank	don't know	pit latrine with slab	no	yes	no	no	no	yes	no	islam	0	usual resident	3	1	1	no education	wife	male	28	no	100	100	100	100	100	cannot read at all		not at all	not at all	not at all	yes	richest	only treated nets	0	1376	15	no or unsure	before last birth	no	don't know	1
NG7	rural	701	1	not selected	woman not selected	english	no education	river/dam/lake/ponds/stream/canal/irrigation channel	20	no facility/bush/field	yes	no	no	no	no	yes	no	other christian	0	usual resident	4	1	1	no education	wife	male	35	no	100	100	100	100	100	cannot read at all		not at all	not at all	not at all		poorer	only treated nets	0	1220	12	no or unsure	123	yes	after period ended	9
NG7	rural	701	1	not selected	woman not selected	english	secondary	unprotected spring	30	no facility/bush/field	yes	no	no	no	no	yes	no	catholic	8	usual resident	3	1	1	incomplete secondary	wife	male	26	no	100	100	100	100	100	cannot read at all		not at all	not at all	not at all		middle	only treated nets	0	1421	22	no or unsure	313	no	after period ended	1
NG7	rural	701	1	selected	woman not selected	english	no education	unprotected well	on premises	no facility/bush/field	yes	yes	yes	no	no	no	no	other christian	0	usual resident	4	1	2	no education	wife	male	46	no	100	100	100	100	100	cannot read at all		not at all	not at all	less than once a week		poorer	only treated nets	0	1087	12	no or unsure	105	yes	after period ended	7
NG7	rural	701	1	not selected	woman not selected	english	no education	rainwater	on premises	no facility/bush/field	no	no	no	no	no	no	no	catholic	0	usual resident	4	1	1	no education	wife	male	39	no	100	100	100	100	100	cannot read at all		not at all	not at all	not at all		poorest	only treated nets	0	1328	22	yes	310	no	after period ended	2
TD6	urban	231		not selected	woman selected and interviewed		no education	piped to neighbor	16	pit latrine with slab	yes	yes	yes	yes	yes	yes	no	islam	0	usual resident	16	4	1	no education	wife	male	62	no	100	100	100	100	100	cannot read at all		not at all	at least once a week	at least once a week	no	richest	no net	0	1232	16	no or unsure	111	yes	after period ended	6
NG7	rural	701	1	not selected	woman not selected	english	no education	unprotected spring	25	no facility/bush/field	yes	no	no	no	no	no	no	catholic	0	usual resident	3	1	1	no education	wife	male	54	no	100	100	100	100	100	cannot read at all		not at all	less than once a week	less than once a week		poorest	no net	0	1381	34	yes	302	no	after period ended	1
NG7	rural	701	1	not selected	woman not selected	english	no education	river/dam/lake/ponds/stream/canal/irrigation channel	20	no facility/bush/field	yes	no	no	no	no	no	no	catholic	0	usual resident	5	2	1	no education	wife	male	55	no	100	100	100	100	100	cannot read at all		not at all	less than once a week	less than once a week		poorer	only treated nets	0	1258	16	no or unsure	112	yes	before period begins	4
NG7	rural	701	1	selected	woman selected and interviewed	english	primary	unprotected well	on premises	no facility/bush/field	no	yes	yes	no	no	no	no	other christian	6	usual resident	3	1	1	complete primary	wife	male	26	no	100	100	100	100	100	able to read only parts of sentence		not at all	less than once a week	not at all		poorer	only treated nets	0	1388	18	no or unsure	312	no	after period ended	2
TD6	urban	231		not selected	woman not selected		no education	piped to neighbor	10	pit latrine without slab/open pit	no	no	no	no	no	no	no	islam	0	usual resident	7	1	1	no education	head	female	35	no	100	100	100	100	100	cannot read at all		not at all	not at all	not at all	no	richest	only treated nets	0	1070	14	no or unsure	104	yes	middle of the cycle	8
TD6	urban	231		not selected	woman selected and interviewed		no education	piped to neighbor	16	pit latrine with slab	yes	yes	yes	yes	yes	yes	no	islam	0	usual resident	16	4	1	no education	wife	male	62	no	100	100	100	100	100	cannot read at all		not at all	at least once a week	at least once a week	no	richest	no net	0	1232	16	no or unsure	111	yes	after period ended	6
TD6	urban	231	1	not selected	woman selected and interviewed		secondary	piped to neighbor	don't know	pit latrine with slab	no	no	no	no	no	no	no	islam	10	usual resident	8	1	2	incomplete secondary	wife	male	45	no	100	100	100	100	100	able to read whole sentence		not at all	not at all	not at all	yes	richest	no net	0	1138	18	yes	307	no	don't know	7
TD6	urban	231	1	not selected	woman not selected		secondary	piped to neighbor	90	pit latrine with slab	yes	yes	no	no	no	yes	no	other christian	8	usual resident	6	2	2	incomplete secondary	wife	male	28	no	100	100	100	100	100	able to read whole sentence		not at all	at least once a week	at least once a week	no	richest	only treated nets	1	1347	16	no or unsure	before last birth	no	middle of the cycle	2
NG7	rural	701	1	selected	woman selected and interviewed	english	primary	unprotected well	on premises	no facility/bush/field	no	yes	yes	no	no	no	no	other christian	6	usual resident	3	1	1	complete primary	wife	male	26	no	100	100	100	100	100	able to read only parts of sentence		not at all	less than once a week	not at all		poorer	only treated nets	0	1388	18	no or unsure	312	no	after period ended	2
NG7	rural	701	husband not in household	selected	woman not selected	english	secondary	rainwater	on premises	pit latrine without slab/open pit	yes	no	no	no	no	no	no	catholic	9	usual resident	4	2	2	incomplete secondary	daughter	female	43	no	100	100	100	100	100	able to read only parts of sentence		less than once a week	at least once a week	less than once a week	yes	poorer	only untreated nets	0	1377	15	no or unsure	103	yes	after period ended	2
NG7	rural	701	husband not in household	not selected	woman not selected	english	secondary	unprotected spring	20	no facility/bush/field	yes	yes	yes	no	no	yes	no	catholic	9	usual resident	3	1	1	incomplete secondary	daughter	male	50	no	100	100	100	100	100	able to read whole sentence		not at all	not at all	at least once a week		poorer	only treated nets	0	1411	17	no or unsure	days: 1	yes	before period begins	1
NG7	rural	701	husband not in household	selected	woman selected and interviewed	english	secondary	protected well	4	pit latrine without slab/open pit	no	no	no	no	no	no	no	other christian	9	usual resident	2	1	1	incomplete secondary	head	female	22	no	100	100	100	100	100	cannot read at all		not at all	less than once a week	at least once a week	yes	poorest	only treated nets	0	1411	21	no or unsure	108	yes	after period ended	1
NG7	rural	701	husband not in household	not selected	woman not selected	english	no education	protected well	5	flush to pit latrine	no	no	no	no	no	no	no	catholic	0	usual resident	3	0	2	no education	head	female	36	no	100	100	100	100	100	cannot read at all		not at all	at least once a week	not at all	no	middle	only treated nets	0	1110	17	no or unsure	115	yes	after period ended	6
NG7	rural	701	1	selected	woman selected and interviewed	english	primary	protected well	on premises	pit latrine with slab	no	yes	no	no	no	yes	no	catholic	6	usual resident	5	1	1	complete primary	wife	male	33	no	100	100	100	100	100	cannot read at all		not at all	not at all	less than once a week	no	poorer	no net	0	1343	20	no or unsure	107	yes	after period ended	2
NG7	rural	701	husband not in household	not selected	woman not selected	english	primary	protected well	on premises	pit latrine with slab	no	no	no	no	no	no	no	catholic	5	usual resident	4	1	2	incomplete primary	head	female	38	no	100	100	100	100	100	cannot read at all		not at all	less than once a week	less than once a week	no	poorer	only treated nets	0	1169	17	no or unsure	before last birth	no	after period ended	7
TD6	rural	101	husband not in household	not selected	woman not selected		no education	unprotected well	30	no facility/bush/field	no	no	no	no	no	no	no	islam	0	usual resident	10	2	1	no education	daughter	male	65	no	100	100	100	100	100	cannot read at all		not at all	not at all	not at all		richer	no net	0	1150	15	no or unsure	before last birth	no	middle of the cycle	7
TD6	rural	101	husband not in household	not selected	woman selected, but privacy not possible		no education	tube well or borehole	11	no facility/bush/field	no	no	no	no	no	no	no	islam	0	usual resident	4	3	1	no education	head	female	21	no	100	100	100	100	100	cannot read at all		not at all	not at all	not at all		middle	no net	0	1319	16	no or unsure	before last birth	no	at any time	3
NG7	rural	701	1	selected	woman selected and interviewed	english	no education	tube well or borehole	15	pit latrine with slab	no	yes	yes	no	no	yes	no	catholic	0	usual resident	8	2	1	no education	wife	male	57	no	100	100	100	100	100	cannot read at all		not at all	less than once a week	at least once a week	no	poorer	only treated nets	0	1246	14	no or unsure	before last birth	no	after period ended	6
TD6	rural	101	husband not in household	not selected	woman selected, but privacy not possible		no education	tube well or borehole	20	no facility/bush/field	no	no	no	no	no	no	no	islam	0	usual resident	6	3	1	no education	head	female	25	no	100	100	100	100	100	cannot read at all		not at all	not at all	not at all		richer	no net	0	1255	14	no or unsure	before last birth	no	at any time	5
NG7	rural	701	1	selected	woman selected and interviewed	english	no education	protected well	4	pit latrine without slab/open pit	no	no	no	no	no	no	no	catholic	0	usual resident	4	2	1	no education	wife	male	31	no	100	100	100	100	100	cannot read at all		not at all	less than once a week	less than once a week	yes	poorer	only treated nets	0	1368	23	no or unsure	228	no	middle of the cycle	2
TD6	rural	101	1	not selected	woman not selected		no education	tube well or borehole	15	no facility/bush/field	no	yes	no	no	no	no	no	islam	0	usual resident	4	1	1	no education	wife	male	30	no	100	100	100	100	100	cannot read at all		not at all	not at all	not at all		richest	no net	0	1302	18	no or unsure	before last birth	no	middle of the cycle	2
NG7	rural	701	1	not selected	woman not selected	english	secondary	protected well	5	pit latrine with slab	no	yes	no	no	no	yes	no	catholic	9	usual resident	4	2	1	incomplete secondary	wife	male	32	no	100	100	100	100	100	able to read only parts of sentence		less than once a week	less than once a week	less than once a week	yes	middle	only treated nets	0	1403	24	no or unsure	before last birth	no	middle of the cycle	2
TD6	rural	101	1	not selected	woman not selected		no education	tube well or borehole	20	no facility/bush/field	no	no	no	no	no	no	no	islam	0	usual resident	3	1	1	no education	wife	male	50	no	100	100	100	100	100	cannot read at all		not at all	not at all	not at all		richer	no net	0	1381	18	no or unsure	before last birth	no	middle of the cycle	1
NG7	rural	701	1	not selected	woman not selected	english	primary	protected well	4	pit latrine without slab/open pit	no	no	no	no	no	no	no	other christian	3	usual resident	6	2	1	incomplete primary	wife	male	32	no	100	100	100	100	100	cannot read at all		not at all	less than once a week	less than once a week	no	poorest	only treated nets	0	1325	17	no or unsure	119	yes	after period ended	4
TD6	rural	101	husband not in household	not selected	woman selected, but privacy not possible		no education	tube well or borehole	11	no facility/bush/field	no	no	no	no	no	no	no	islam	0	usual resident	4	3	1	no education	head	female	21	no	100	100	100	100	100	cannot read at all		not at all	not at all	not at all		middle	no net	0	1319	16	no or unsure	before last birth	no	at any time	3
NG7	rural	701	1	not selected	woman not selected	english	secondary	protected well	5	pit latrine with slab	no	yes	no	no	no	yes	no	catholic	9	usual resident	4	2	1	incomplete secondary	wife	male	32	no	100	100	100	100	100	able to read only parts of sentence		less than once a week	less than once a week	less than once a week	yes	middle	only treated nets	0	1403	24	no or unsure	before last birth	no	middle of the cycle	2
NG7	rural	701	1	not selected	woman not selected	english	secondary	protected well	3	pit latrine without slab/open pit	yes	no	no	no	no	yes	no	other christian	7	usual resident	6	1	1	incomplete secondary	wife	male	37	no	100	100	100	100	100	able to read only parts of sentence		less than once a week	less than once a week	less than once a week	no	poorer	only treated nets	0	1299	22	no or unsure	229	no	after period ended	4
NG7	rural	701	1	selected	woman selected and interviewed	english	secondary	protected well	on premises	pit latrine with slab	no	yes	no	no	no	yes	no	catholic	9	usual resident	3	1	1	incomplete secondary	wife	male	26	no	100	100	100	100	100	cannot read at all		not at all	at least once a week	not at all	no	poorer	only treated nets	0	1414	18	no or unsure	120	yes	after period ended	1
NG7	rural	701	1	not selected	woman not selected	english	primary	protected well	4	pit latrine without slab/open pit	no	no	no	no	no	no	no	other christian	3	usual resident	6	2	1	incomplete primary	wife	male	32	no	100	100	100	100	100	cannot read at all		not at all	less than once a week	less than once a week	no	poorest	only treated nets	0	1325	17	no or unsure	119	yes	after period ended	4
NG7	rural	701	1	selected	woman selected and interviewed	english	no education	protected well	10	pit latrine with slab	no	yes	no	no	no	no	no	other christian	0	usual resident	6	2	1	no education	wife	male	41	no	100	100	100	100	100	cannot read at all		not at all	less than once a week	less than once a week	no	poorer	no net	0	1320	17	yes	before last birth	no	after period ended	4
NG7	rural	701		not selected	woman not selected	english	primary	protected well	on premises	pit latrine with slab	no	yes	yes	no	no	yes	no	other christian	6	usual resident	9	2	2	complete primary	daughter	female	58	no	100	100	100	100	100	able to read only parts of sentence		less than once a week	less than once a week	less than once a week	no	middle	no net	0	1283	20	no or unsure	114	yes	middle of the cycle	4
TD6	rural	101	husband not in household	not selected	woman selected, but privacy not possible		no education	tube well or borehole	20	no facility/bush/field	no	no	no	no	no	no	no	islam	0	usual resident	6	3	1	no education	head	female	25	no	100	100	100	100	100	cannot read at all		not at all	not at all	not at all		richer	no net	0	1255	14	no or unsure	before last birth	no	at any time	5
NG7	rural	701	1	not selected	woman not selected	english	primary	protected well	20	pit latrine without slab/open pit	no	yes	no	no	no	no	no	other christian	6	usual resident	7	3	1	complete primary	wife	male	30	no	100	100	100	100	100	cannot read at all		not at all	not at all	less than once a week	no	poorer	only treated nets	1	1350	21	no or unsure	before last birth	no	after period ended	4
TD6	rural	101	1	not selected	woman not selected		no education	tube well or borehole	30	no facility/bush/field	no	no	no	no	no	no	no	islam	0	usual resident	8	2	1	no education	wife	male	40	no	100	100	100	100	100	cannot read at all		not at all	not at all	not at all		richer	no net	0	1221	14	no or unsure	before last birth	no	middle of the cycle	6
TD6	rural	101	1	not selected	woman not selected		no education	tube well or borehole	30	no facility/bush/field	no	no	no	no	no	no	no	islam	0	usual resident	8	2	1	no education	wife	male	40	no	100	100	100	100	100	cannot read at all		not at all	not at all	not at all		richer	no net	0	1221	14	no or unsure	before last birth	no	middle of the cycle	6
TD6	rural	101	husband not in household	not selected	woman not selected		no education	not a dejure resident	not a dejure resident	not a dejure resident	not a dejure resident	not a dejure resident	not a dejure resident	not a dejure resident	not a dejure resident	not a dejure resident	not a dejure resident	islam	0	visitor	4	0	2	no education	daughter	female	55	not a dejure resident	100	100	100	100	100	cannot read at all		not at all	not at all	not at all	not a dejure resident	richer	no net	0	1232	17	no or unsure	before last birth	no	middle of the cycle	5
TD6	rural	101	1	not selected	woman not selected		no education	tube well or borehole	15	no facility/bush/field	no	yes	no	no	no	no	no	islam	0	usual resident	4	1	1	no education	wife	male	30	no	100	100	100	100	100	cannot read at all		not at all	not at all	not at all		richest	no net	0	1302	18	no or unsure	before last birth	no	middle of the cycle	2
NG7	rural	701	1	selected	woman selected and interviewed	english	no education	protected well	4	pit latrine without slab/open pit	no	no	no	no	no	no	no	catholic	0	usual resident	4	2	1	no education	wife	male	31	no	100	100	100	100	100	cannot read at all		not at all	less than once a week	less than once a week	yes	poorer	only treated nets	0	1368	23	no or unsure	228	no	middle of the cycle	2
TD6	rural	101	husband not in household	not selected	woman not selected		no education	unprotected well	30	no facility/bush/field	no	no	no	no	no	no	no	islam	0	usual resident	9	2	2	no education	daughter	male	70	no	100	100	100	100	100	cannot read at all		not at all	not at all	not at all		richer	no net	0	1380	19	no or unsure	before last birth	no	after period ended	1
NG7	rural	701	1	not selected	woman not selected	english	primary	protected well	20	pit latrine without slab/open pit	no	yes	no	no	no	no	no	other christian	6	usual resident	7	3	1	complete primary	wife	male	30	no	100	100	100	100	100	cannot read at all		not at all	not at all	less than once a week	no	poorer	only treated nets	1	1350	21	no or unsure	before last birth	no	after period ended	4
TD6	rural	101	1	not selected	woman selected and interviewed		no education	tube well or borehole	20	no facility/bush/field	no	no	no	no	no	no	no	islam	0	usual resident	6	2	1	no education	wife	male	30	no	100	100	100	100	100	cannot read at all		not at all	not at all	not at all		richer	no net	0	1277	18	no or unsure	day of interview	yes	middle of the cycle	3
TD6	rural	101	1	not selected	woman not selected		no education	tube well or borehole	20	no facility/bush/field	no	yes	no	no	no	no	no	islam	0	usual resident	4	1	1	no education	wife	male	40	no	100	100	100	100	100	cannot read at all		not at all	not at all	not at all		richer	no net	0	1259	19	no or unsure	117	yes	at any time	4
NG7	rural	701	1	not selected	woman not selected	english	primary	protected well	20	pit latrine without slab/open pit	no	yes	no	no	no	no	no	other christian	6	usual resident	7	3	1	complete primary	wife	male	30	no	100	100	100	100	100	cannot read at all		not at all	not at all	less than once a week	no	poorer	only treated nets	1	1350	21	no or unsure	before last birth	no	after period ended	4
TD6	rural	101	husband not in household	not selected	woman selected and interviewed		no education	tube well or borehole	30	no facility/bush/field	no	yes	no	no	no	no	no	islam	0	usual resident	9	2	2	no education	head	female	40	no	100	100	100	100	100	cannot read at all		not at all	not at all	not at all		richest	no net	0	1198	25	no or unsure	before last birth	no	middle of the cycle	8
NG7	rural	701	1	not selected	woman not selected	english	higher	protected well	on premises	flush to pit latrine	no	yes	no	no	no	yes	no	other christian	16	usual resident	7	2	2	higher	wife	male	38	no	100	100	100	100	100	able to read whole sentence		at least once a week	at least once a week	at least once a week	no	middle	only treated nets	0	1340	26	no or unsure	227	no	after period ended	3
TD6	rural	101	6	not selected	woman selected and interviewed		no education	unprotected well	60	no facility/bush/field	no	no	no	no	no	no	no	islam	0	usual resident	6	1	1	no education	head	female	28	no	100	100	100	100	100	cannot read at all		not at all	not at all	not at all		middle	no net	0	1248	17	no or unsure	112	yes	middle of the cycle	4
TD6	rural	101	1	not selected	woman selected, but privacy not possible		no education	unprotected well	15	no facility/bush/field	no	no	no	no	no	no	no	islam	0	usual resident	9	4	1	no education	wife	male	45	no	100	100	100	100	100	cannot read at all		not at all	not at all	not at all		richer	no net	0	1276	15	no or unsure	before last birth	no	at any time	4
TD6	rural	101	1	not selected	woman not selected		no education	tube well or borehole	20	no facility/bush/field	no	no	no	no	no	no	no	islam	0	usual resident	7	2	1	no education	wife	male	40	no	100	100	100	100	100	cannot read at all		not at all	not at all	not at all		poorer	no net	0	1144	16	no or unsure	103	yes	middle of the cycle	5
TD6	rural	101	1	not selected	woman not selected		no education	tube well or borehole	30	no facility/bush/field	no	no	no	no	no	no	no	islam	0	usual resident	8	2	1	no education	wife	male	40	no	100	100	100	100	100	cannot read at all		not at all	not at all	not at all		richer	no net	0	1101	17	no or unsure	before last birth	no	middle of the cycle	10
TD6	rural	101	1	not selected	woman not selected		no education	tube well or borehole	30	no facility/bush/field	no	no	no	no	no	no	no	islam	0	usual resident	8	2	1	no education	wife	male	40	no	100	100	100	100	100	cannot read at all		not at all	not at all	not at all		richer	no net	0	1101	17	no or unsure	before last birth	no	middle of the cycle	10
TD6	rural	101	husband not in household	not selected	woman not selected		no education	not a dejure resident	not a dejure resident	not a dejure resident	not a dejure resident	not a dejure resident	not a dejure resident	not a dejure resident	not a dejure resident	not a dejure resident	not a dejure resident	islam	0	visitor	5	0	1	no education	daughter	female	50	not a dejure resident	100	100	100	100	100	cannot read at all		not at all	not at all	not at all	not a dejure resident	richer	no net	0	1369	17	no or unsure	before last birth	no	middle of the cycle	1
NG7	rural	701	1	selected	woman selected and interviewed	english	no education	tube well or borehole	15	pit latrine with slab	no	yes	yes	no	no	yes	no	catholic	0	usual resident	8	2	1	no education	wife	male	57	no	100	100	100	100	100	cannot read at all		not at all	less than once a week	at least once a week	no	poorer	only treated nets	0	1246	14	no or unsure	before last birth	no	after period ended	6
NG7	rural	701	1	not selected	woman not selected	english	primary	protected well	4	pit latrine without slab/open pit	no	no	no	no	no	no	no	other christian	3	usual resident	6	2	1	incomplete primary	wife	male	32	no	100	100	100	100	100	cannot read at all		not at all	less than once a week	less than once a week	no	poorest	only treated nets	0	1325	17	no or unsure	119	yes	after period ended	4
NG7	rural	701	1	not selected	woman not selected	english	no education	protected well	2	pit latrine without slab/open pit	yes	yes	no	no	no	no	no	other christian	0	usual resident	7	3	2	no education	wife	male	33	no	100	100	100	100	100	able to read whole sentence		less than once a week	less than once a week	less than once a week	no	poorer	only treated nets	0	1359	18	yes	306	no	after period ended	3
TD6	rural	101	1	not selected	woman selected, but privacy not possible		no education	unprotected well	15	no facility/bush/field	no	no	no	no	no	no	no	islam	0	usual resident	9	4	1	no education	wife	male	45	no	100	100	100	100	100	cannot read at all		not at all	not at all	not at all		richer	no net	0	1276	15	no or unsure	before last birth	no	at any time	4
TD6	rural	101	3	not selected	woman not selected		no education	tube well or borehole	20	no facility/bush/field	no	no	no	no	no	no	no	islam	0	usual resident	6	2	1	no education	daughter-in-law	male	65	no	100	100	100	100	100	cannot read at all		not at all	not at all	not at all		richer	only treated nets	0	1331	18	yes	308	no	middle of the cycle	2
NG7	rural	701		selected	woman selected and interviewed	english	secondary	protected well	5	pit latrine without slab/open pit	no	no	no	no	no	no	no	catholic	12	usual resident	5	2	1	complete secondary	head	female	33	no	100	100	100	100	100	able to read only parts of sentence		less than once a week	at least once a week	at least once a week	yes	poorest	only treated nets	0	1273	20	no or unsure	115	yes	middle of the cycle	4
TD6	rural	101	3	not selected	woman not selected		no education	tube well or borehole	20	no facility/bush/field	no	no	no	no	no	no	no	islam	0	usual resident	6	2	1	no education	daughter-in-law	male	65	no	100	100	100	100	100	cannot read at all		not at all	not at all	not at all		richer	only treated nets	0	1331	18	yes	308	no	middle of the cycle	2
TD6	rural	101	husband not in household	not selected	woman selected, but privacy not possible		no education	tube well or borehole	20	no facility/bush/field	no	no	no	no	no	no	no	islam	0	usual resident	5	1	1	no education	head	female	28	no	100	100	100	100	100	cannot read at all		not at all	not at all	not at all		richer	no net	0	1235	16	yes	303	no	at any time	4
NG7	rural	701	1	not selected	woman not selected	english	no education	protected well	2	pit latrine without slab/open pit	yes	yes	no	no	no	no	no	other christian	0	usual resident	7	3	2	no education	wife	male	33	no	100	100	100	100	100	able to read whole sentence		less than once a week	less than once a week	less than once a week	no	poorer	only treated nets	0	1359	18	yes	306	no	after period ended	3
NG7	rural	701	1	selected	woman selected and interviewed	english	no education	protected well	10	pit latrine with slab	no	yes	no	no	no	no	no	other christian	0	usual resident	6	2	1	no education	wife	male	41	no	100	100	100	100	100	cannot read at all		not at all	less than once a week	less than once a week	no	poorer	no net	0	1320	17	yes	before last birth	no	after period ended	4
TD6	rural	101	1	not selected	woman not selected		no education	tube well or borehole	30	no facility/bush/field	no	no	no	no	no	no	no	islam	0	usual resident	5	1	1	no education	wife	male	44	no	100	100	100	100	100	cannot read at all		not at all	not at all	not at all		richer	no net	0	1243	21	no or unsure	121	yes	middle of the cycle	4
TD6	rural	101	husband not in household	not selected	woman not selected		no education	not a dejure resident	not a dejure resident	not a dejure resident	not a dejure resident	not a dejure resident	not a dejure resident	not a dejure resident	not a dejure resident	not a dejure resident	not a dejure resident	islam	0	visitor	4	0	2	no education	daughter	female	55	not a dejure resident	100	100	100	100	100	cannot read at all		not at all	not at all	not at all	not a dejure resident	richer	no net	0	1232	17	no or unsure	before last birth	no	middle of the cycle	5
NG7	rural	701	husband not in household	selected	woman selected and interviewed	english	secondary	protected well	5	pit latrine without slab/open pit	no	no	yes	no	no	no	no	other christian	11	usual resident	4	1	1	incomplete secondary	head	female	25	no	100	100	100	100	100	able to read only parts of sentence		not at all	less than once a week	at least once a week	yes	middle	only treated nets	0	1349	17	no or unsure	111	yes	after period ended	2
TD6	rural	101	husband not in household	not selected	woman not selected		no education	unprotected well	30	no facility/bush/field	no	no	no	no	no	no	no	islam	0	usual resident	10	2	1	no education	daughter	male	65	no	100	100	100	100	100	cannot read at all		not at all	not at all	not at all		richer	no net	0	1150	15	no or unsure	before last birth	no	middle of the cycle	7
TD6	rural	101	husband not in household	not selected	woman selected and interviewed		no education	tube well or borehole	30	no facility/bush/field	no	yes	no	no	no	no	no	islam	0	usual resident	9	2	2	no education	head	female	40	no	100	100	100	100	100	cannot read at all		not at all	not at all	not at all		richest	no net	0	1198	25	no or unsure	before last birth	no	middle of the cycle	8
NG7	rural	701	1	not selected	woman not selected	english	no education	protected well	on premises	flush to pit latrine	no	yes	no	no	no	yes	no	other christian	0	usual resident	5	2	2	no education	wife	male	40	no	100	100	100	100	100	cannot read at all		not at all	less than once a week	not at all	no	poorer	only treated nets	0	1314	20	no or unsure	before last birth	no	after period ended	3
TD6	urban	21		not selected	woman not selected		primary	piped to yard/plot	on premises	pit latrine without slab/open pit	yes	yes	yes	yes	yes	yes	no	catholic	6	usual resident	9	3	3	complete primary	niece by blood	female	35	no	100	100	100	100	100	cannot read at all		not at all	at least once a week	at least once a week	yes	richest	no net	0	1271	17	no or unsure		no	don't know	4
TD6	urban	191		not selected	woman selected and interviewed		primary	tube well or borehole	10	pit latrine with slab	no	yes	no	no	yes	no	no	islam	4	usual resident	3	2	1	incomplete primary	head	female	22	no	100	100	100	100	100	cannot read at all		not at all	not at all	not at all	yes	richest	no net	0	1351	20	yes	302	no	middle of the cycle	2
NG7	rural	701	husband not in household	selected	woman selected and interviewed	english	no education	protected well	on premises	pit latrine without slab/open pit	yes	no	no	no	no	no	no	catholic	0	usual resident	3	1	1	no education	daughter-in-law	female	76	no	100	100	100	100	100	cannot read at all		not at all	not at all	not at all	yes	poorer	only treated nets	0	1404	16	no or unsure	111	yes	after period ended	1
NG7	rural	701	1	not selected	woman not selected	english	secondary	protected well	5	pit latrine without slab/open pit	no	no	no	no	no	no	no	catholic	7	usual resident	7	2	1	incomplete secondary	wife	male	40	no	100	100	100	100	100	cannot read at all		not at all	not at all	not at all	no	poorest	only treated nets	0	1204	17	no or unsure	before last birth	no	after period ended	4
NG7	rural	701	1	not selected	woman not selected	english	secondary	tube well or borehole	7	pit latrine without slab/open pit	no	yes	yes	no	no	yes	no	catholic	8	usual resident	4	1	1	incomplete secondary	wife	male	53	no	100	100	100	100	100	cannot read at all		not at all	less than once a week	less than once a week	no	middle	only treated nets	0	1410	23	no or unsure	207	no	after period ended	1
NG7	rural	701	1	not selected	woman not selected	english	no education	protected well	on premises	flush to pit latrine	no	yes	no	no	no	yes	no	other christian	0	usual resident	5	2	2	no education	wife	male	40	no	100	100	100	100	100	cannot read at all		not at all	less than once a week	not at all	no	poorer	only treated nets	0	1314	20	no or unsure	before last birth	no	after period ended	3
NG7	rural	701	1	not selected	woman not selected	english	no education	protected well	on premises	pit latrine with slab	no	yes	no	no	yes	no	no	catholic	0	usual resident	4	2	1	no education	wife	male	27	no	100	100	100	100	100	cannot read at all		not at all	not at all	not at all	no	poorer	no net	0	1391	17	no or unsure	before last birth	no	after period ended	2
NG7	rural	701	1	not selected	woman not selected	english	secondary	protected well	10	flush to pit latrine	no	yes	yes	yes	no	yes	no	catholic	12	usual resident	8	2	2	complete secondary	wife	male	57	no	100	100	100	100	100	able to read only parts of sentence		less than once a week	less than once a week	at least once a week	no	richer	no net	0	1189	17	no or unsure	day of interview	yes	before period begins	7
TD6	urban	191		not selected	woman selected and interviewed		primary	tube well or borehole	10	pit latrine with slab	no	yes	no	no	yes	no	no	islam	4	usual resident	3	2	1	incomplete primary	head	female	22	no	100	100	100	100	100	cannot read at all		not at all	not at all	not at all	yes	richest	no net	0	1351	20	yes	302	no	middle of the cycle	2
NG7	rural	701	1	not selected	woman not selected	english	no education	protected well	on premises	pit latrine with slab	no	yes	no	no	yes	no	no	catholic	0	usual resident	4	2	1	no education	wife	male	27	no	100	100	100	100	100	cannot read at all		not at all	not at all	not at all	no	poorer	no net	0	1391	17	no or unsure	before last birth	no	after period ended	2
TD6	urban	191	1	not selected	woman not selected		higher	piped into dwelling	on premises	pit latrine with slab	yes	yes	yes	yes	yes	yes	no	catholic	16	usual resident	10	1	2	higher	wife	male	40	yes	100	100	100	100	100	able to read whole sentence		at least once a week	at least once a week	at least once a week	yes	richest	only untreated nets	0	1186	19	no or unsure	203	yes	after period ended	5
TD6	urban	191	1	not selected	woman not selected		higher	piped into dwelling	on premises	pit latrine with slab	yes	yes	yes	yes	no	yes	no	other christian	16	usual resident	6	1	3	higher	wife	male	36	no	100	100	100	100	100	able to read whole sentence		at least once a week	at least once a week	less than once a week	yes	richest	only untreated nets	0	1194	14	no or unsure	102	yes	middle of the cycle	3
TD6	urban	21		not selected	woman not selected		primary	piped to yard/plot	on premises	pit latrine without slab/open pit	yes	yes	yes	yes	yes	yes	no	catholic	6	usual resident	9	3	3	complete primary	niece by blood	female	35	no	100	100	100	100	100	cannot read at all		not at all	at least once a week	at least once a week	yes	richest	no net	0	1271	17	no or unsure		no	don't know	4
NG7	rural	701	husband not in household	selected	woman selected and interviewed	english	secondary	protected well	on premises	no facility/bush/field	no	no	yes	no	no	no	no	catholic	10	usual resident	3	1	1	incomplete secondary	head	female	26	no	100	100	100	100	100	able to read only parts of sentence		not at all	less than once a week	less than once a week		poorer	only treated nets	0	1346	20	no or unsure	111	yes	middle of the cycle	2
NG7	rural	701	1	not selected	woman not selected	english	secondary	protected well	10	flush to pit latrine	no	yes	yes	yes	no	yes	no	catholic	12	usual resident	8	2	2	complete secondary	wife	male	57	no	100	100	100	100	100	able to read only parts of sentence		less than once a week	less than once a week	at least once a week	no	richer	no net	0	1189	17	no or unsure	day of interview	yes	before period begins	7
NG7	rural	701	1	not selected	woman not selected	english	no education	protected well	4	flush to piped sewer system	no	yes	yes	yes	no	yes	yes	catholic	0	usual resident	5	1	1	no education	wife	male	45	no	100	100	100	100	100	cannot read at all		not at all	at least once a week	at least once a week	no	richer	only treated nets	0	1422	35	no or unsure	before last birth	no	after period ended	1
NG7	rural	701	1	not selected	woman not selected	english	secondary	protected well	5	pit latrine without slab/open pit	no	no	no	no	no	no	no	catholic	7	usual resident	7	2	1	incomplete secondary	wife	male	40	no	100	100	100	100	100	cannot read at all		not at all	not at all	not at all	no	poorest	only treated nets	0	1204	17	no or unsure	before last birth	no	after period ended	4
TD6	urban	191	1	not selected	woman not selected		secondary	piped into dwelling	on premises	pit latrine with slab	yes	yes	yes	yes	no	yes	no		13	usual resident	4	2	1	complete secondary	wife	male	36	no	100	100	100	100	100	able to read whole sentence		less than once a week			yes	richest	only treated nets	0	1309	19	no or unsure	before last birth	no	at any time	2
TD6	urban	191	1	not selected	woman not selected		higher	piped into dwelling	on premises	pit latrine with slab	yes	yes	yes	no	no	yes	no	other christian	15	usual resident	4	2	1	higher	wife	male	29	no	100	100	100	100	100	able to read whole sentence		at least once a week	at least once a week	at least once a week	yes	richest	only untreated nets	0	1317	20	no or unsure	107	yes	middle of the cycle	2
NG7	rural	701	1	selected	woman selected and interviewed	english	primary	protected well	on premises	pit latrine with slab	no	no	yes	no	no	yes	no	catholic	6	usual resident	5	2	1	complete primary	wife	male	37	no	100	100	100	100	100	able to read only parts of sentence		less than once a week	at least once a week	less than once a week	yes	poorer	only treated nets	0	1297	20	no or unsure	119	yes	after period ended	3
NG7	rural	701	1	selected	woman selected and interviewed	english	primary	protected well	on premises	pit latrine with slab	no	no	no	no	no	no	yes	other christian	6	usual resident	5	1	1	complete primary	wife	male	30	no	100	100	100	100	100	able to read only parts of sentence		less than once a week	less than once a week	less than once a week	no	poorer	only treated nets	0	1329	15	no or unsure	210	no	after period ended	3
TD6	urban	191		not selected	woman not selected		secondary	piped to neighbor	10	pit latrine without slab/open pit	no	yes	no	no	yes	no	no	other christian	10	usual resident	7	1	2	incomplete secondary	other relative	male	27	no	100	100	100	100	100	able to read whole sentence		not at all	not at all	less than once a week	yes	richest	only treated nets	0	1107	12	no or unsure	110	yes	after period ended	7
TD6	urban	191	husband not in household	not selected	woman not selected		secondary	piped to yard/plot	on premises	pit latrine without slab/open pit	yes	yes	yes	no	no	no	no	other christian	12	usual resident	4	0	2	incomplete secondary	head	female	24	no	100	100	100	100	100	able to read whole sentence		less than once a week	at least once a week	at least once a week	yes	richest	only treated nets	0	1375	25	no or unsure	113	yes	middle of the cycle	0
TD6	urban	191		not selected	woman not selected		secondary	piped to yard/plot	on premises	pit latrine with slab	yes	no	yes	no	no	no	no	other christian	10	usual resident	2	0	2	incomplete secondary	head	female	19	no	100	100	100	100	100	able to read whole sentence		at least once a week	at least once a week	at least once a week	yes	richest	only treated nets	0	1320	14	yes	309	no	middle of the cycle	1
TD6	urban	12	husband not in household	not selected	woman not selected		higher	piped to yard/plot	on premises	pit latrine with slab	no	yes	no	yes	no	no	no	other christian	15	usual resident	2	1	1	higher	head	female	28	yes	100	100	100	100	100	able to read whole sentence		less than once a week	at least once a week	at least once a week	yes	richest	only treated nets	0	1377	28	no or unsure	127	yes	middle of the cycle	1
NG7	rural	701		selected	woman selected and interviewed	english	primary	protected well	5	pit latrine without slab/open pit	yes	no	no	no	no	no	no	catholic	3	usual resident	3	1	1	incomplete primary	head	female	41	no	100	100	100	100	100	cannot read at all		not at all	less than once a week	less than once a week	no	middle	only treated nets	0	1173	20	no or unsure	121	yes	after period ended	6
TD6	rural	191	1	not selected	woman selected and interviewed		no education	piped to neighbor	25	no facility/bush/field	no	no	no	no	no	no	no	islam	0	usual resident	8	3	1	no education	wife	male	60	no	100	100	100	100	100	cannot read at all		not at all	not at all	not at all		poorest	no net	0	1208	16	no or unsure	before last birth	no	after period ended	7
NG7	rural	701	1	not selected	woman not selected	english	secondary	protected well	on premises	no facility/bush/field	no	yes	no	no	no	yes	no	catholic	8	usual resident	4	2	1	incomplete secondary	wife	male	33	no	100	100	100	100	100	cannot read at all		not at all	not at all	less than once a week		poorer	no net	0	1386	23	no or unsure	days: 1	yes	after period ended	2
NG7	rural	701	husband not in household	not selected	woman not selected	english	primary	unprotected well	on premises	no facility/bush/field	no	yes	no	no	no	yes	no	other christian	5	usual resident	6	2	2	incomplete primary	daughter	male	72	no	100	100	100	100	100	cannot read at all		not at all	less than once a week	at least once a week		poorer	no net	0	1300	15	no or unsure	day of interview	yes	after period ended	4
TD6	rural	191	1	not selected	woman not selected		no education	tube well or borehole	5	no facility/bush/field	no	no	no	no	no	no	no	islam	0	usual resident	4	2	1	no education	wife	male	30	no	100	100	100	100	100	cannot read at all		not at all	not at all	not at all		poorer	only treated nets	0	1326	16	no or unsure	before last birth	no	at any time	2
TD6	rural	191	1	not selected	woman selected and interviewed		no education	tube well or borehole	6	no facility/bush/field	no	no	no	no	no	no	no	islam	0	usual resident	5	2	1	no education	wife	male	46	no	100	100	100	100	100	cannot read at all		not at all	not at all	not at all		richer	no net	0	1300	20	no or unsure	before last birth	no	middle of the cycle	3
NG7	rural	701	1	not selected	woman not selected	english	no education	unprotected well	on premises	no facility/bush/field	no	yes	no	no	no	yes	no	other christian	0	usual resident	5	1	1	no education	wife	male	32	no	100	100	100	100	100	cannot read at all		not at all	less than once a week	less than once a week		poorer	no net	0	1278	16	no or unsure	220	no	after period ended	3
NG7	rural	701	1	selected	woman selected and interviewed	english	secondary	unprotected well	on premises	no facility/bush/field	no	yes	no	no	no	yes	no	other christian	12	usual resident	6	3	1	complete secondary	wife	male	30	no	100	100	100	100	100	able to read only parts of sentence		less than once a week	less than once a week	less than once a week		poorest	only treated nets	0	1340	16	no or unsure	before last birth	no	before period begins	4
TD6	rural	191	1	not selected	woman not selected		no education	piped to neighbor	60	no facility/bush/field	no	no	no	no	no	no	no	islam	0	usual resident	9	4	2	no education	wife	male	60	no	100	100	100	100	100	cannot read at all		not at all	not at all	not at all		middle	no net	0	1282	16	yes	305	no	don't know	3
TD6	rural	191	1	not selected	woman not selected		no education	piped to neighbor	5	no facility/bush/field	no	no	no	no	no	no	no	islam	0	usual resident	6	2	1	no education	wife	male	30	no	100	100	100	100	100	cannot read at all		not at all	not at all	not at all		poorer	no net	0	1252	14	no or unsure	before last birth	no	after period ended	4
TD6	rural	191	1	not selected	woman not selected		no education	tube well or borehole	10	no facility/bush/field	no	yes	no	no	yes	no	no	islam	0	usual resident	6	1	1	no education	wife	male	55	no	100	100	100	100	100	cannot read at all		not at all	not at all	not at all		richer	only treated nets	0	995	16	no or unsure	111	yes	at any time	9
NG7	rural	701	husband not in household	selected	woman selected and interviewed	english	no education	protected well	on premises	no facility/bush/field	no	no	no	no	no	yes	no	other christian	0	usual resident	8	3	2	no education	daughter-in-law	male	75	no	100	100	100	100	100	cannot read at all		not at all	not at all	not at all		poorest	no net	0	1243	15	no or unsure	117	yes	after period ended	6
TD6	rural	191	1	not selected	woman selected and interviewed		no education	tube well or borehole	15	no facility/bush/field	no	no	no	no	no	no	no	islam	0	usual resident	3	1	1	no education	wife	male	27	no	100	100	100	100	100	cannot read at all		not at all	not at all	not at all		poorest	no net	0	1348	15	yes	309	no	middle of the cycle	1
NG7	rural	701	1	selected	woman not selected	english	no education	protected well	on premises	no facility/bush/field	no	no	no	no	no	yes	no	catholic	0	usual resident	8	3	2	no education	wife	male	75	no	100	100	100	100	100	cannot read at all		not at all	at least once a week	less than once a week		poorest	only treated nets	1	1243	22	no or unsure	before last birth	no	after period ended	6
NG7	rural	701	1	selected	woman selected and interviewed	english	no education	protected well	6	no facility/bush/field	no	no	no	no	no	no	no	catholic	0	usual resident	6	2	1	no education	wife	male	58	no	100	100	100	100	100	cannot read at all		not at all	less than once a week	less than once a week		poorest	only treated nets	0	1305	20	no or unsure	123	yes	middle of the cycle	4
NG7	rural	701	1	not selected	woman not selected	english	secondary	protected well	on premises	no facility/bush/field	no	yes	no	no	no	yes	no	catholic	8	usual resident	4	2	1	incomplete secondary	wife	male	33	no	100	100	100	100	100	cannot read at all		not at all	not at all	less than once a week		poorer	no net	0	1386	23	no or unsure	days: 1	yes	after period ended	2
NG7	rural	701	2	not selected	woman not selected	english	secondary	protected well	3	pit latrine without slab/open pit	no	no	yes	no	no	no	no	catholic	10	usual resident	3	0	1	incomplete secondary	daughter-in-law	female	68	no	100	100	100	100	100	cannot read at all		not at all	less than once a week	not at all	no	poorer	only untreated nets	0	1401	23	no or unsure	114	yes	after period ended	1
NG7	rural	701		not selected	woman not selected	english	primary	protected well	4	pit latrine without slab/open pit	no	no	no	no	no	no	no	catholic	6	usual resident	2	1	1	complete primary	head	female	24	no	100	100	100	100	100	cannot read at all		not at all	at least once a week	less than once a week	yes	poorer	only treated nets	0	1384	20	no or unsure	118	yes	after period ended	1
NG7	rural	701	husband not in household	selected	woman selected and interviewed	english	secondary	protected well	4	no facility/bush/field	no	no	no	no	no	no	no	catholic	9	usual resident	3	2	1	incomplete secondary	head	female	24	no	100	100	100	100	100	able to read only parts of sentence		less than once a week	at least once a week	at least once a week		poorest	only treated nets	0	1389	21	yes	304	no	after period ended	2
NG7	rural	701	1	selected	woman selected and interviewed	english	primary	protected well	on premises	no facility/bush/field	no	yes	no	no	no	no	no	catholic	6	usual resident	5	1	1	complete primary	wife	male	38	no	100	100	100	100	100	cannot read at all		not at all	less than once a week	less than once a week		poorer	only treated nets	0	1292	21	no or unsure	115	yes	middle of the cycle	5
NG7	rural	701	1	not selected	woman not selected	english	higher	protected well	10	no facility/bush/field	no	yes	yes	no	no	yes	no	catholic	15	usual resident	6	3	1	higher	wife	male	37	no	100	100	100	100	100	able to read whole sentence		not at all	less than once a week	less than once a week		richer	no net	0	1278	18	no or unsure	before last birth	no	after period ended	6
NG7	rural	701	1	selected	woman selected and interviewed	english	secondary	protected well	on premises	no facility/bush/field	no	no	no	no	no	yes	no	catholic	11	usual resident	5	2	1	incomplete secondary	wife	male	33	no	100	100	100	100	100	able to read whole sentence		not at all	not at all	not at all		poorer	no net	0	1349	22	no or unsure	114	yes	after period ended	3
TD6	rural	191	husband not in household	not selected	woman not selected		no education	not a dejure resident	not a dejure resident	not a dejure resident	not a dejure resident	not a dejure resident	not a dejure resident	not a dejure resident	not a dejure resident	not a dejure resident	not a dejure resident	islam	0	visitor	7	0	1	no education	daughter	male	77	not a dejure resident	100	100	100	100	100	no card with required language		not at all	at least once a week	not at all	not a dejure resident	middle	no net	0	1212	16	no or unsure	102	yes	after period ended	6
TD6	rural	191	1	not selected	woman selected and interviewed		no education	tube well or borehole	60	no facility/bush/field	no	no	no	no	no	no	no	islam	0	usual resident	9	1	1	no education	wife	male	40	no	100	100	100	100	100	cannot read at all		not at all	not at all	not at all		middle	no net	0	1206	16	no or unsure	115	yes	middle of the cycle	6
TD6	rural	191	1	not selected	woman selected and interviewed		no education	tube well or borehole	10	no facility/bush/field	no	no	no	no	yes	no	no	islam	0	usual resident	5	2	1	no education	wife	male	35	no	100	100	100	100	100	cannot read at all		not at all	not at all	not at all		richer	no net	0	1266	20	no or unsure	115	yes	don't know	4
TD6	rural	191	1	not selected	woman selected and interviewed		no education	piped to neighbor	25	no facility/bush/field	no	no	no	no	no	no	no	islam	0	usual resident	8	3	1	no education	wife	male	60	no	100	100	100	100	100	cannot read at all		not at all	not at all	not at all		poorest	no net	0	1208	16	no or unsure	before last birth	no	after period ended	7
NG7	rural	701	1	not selected	woman not selected	english	secondary	unprotected well	on premises	no facility/bush/field	no	yes	no	no	no	yes	no	other christian	9	usual resident	6	2	2	incomplete secondary	wife	male	72	no	100	100	100	100	100	able to read only parts of sentence		not at all	less than once a week	less than once a week		poorer	no net	0	1290	19	no or unsure	121	yes	before period begins	3
TD6	rural	191	1	not selected	woman not selected		no education	tube well or borehole	15	no facility/bush/field	no	no	no	no	no	no	no	islam	0	usual resident	7	2	1	no education	wife	male	52	no	100	100	100	100	100	cannot read at all		not at all	not at all	not at all		poorer	only treated nets	0	1079	15	no or unsure	before last birth	no	at any time	9
TD6	rural	191	1	not selected	woman selected and interviewed		no education	tube well or borehole	18	no facility/bush/field	no	yes	no	no	yes	no	no	islam	0	usual resident	2	0	1	no education	wife	male	28	no	100	100	100	100	100	cannot read at all		not at all	not at all	not at all		poorer	no net	0	1379	18	no or unsure	before last birth	no	don't know	0
TD6	rural	191	1	not selected	woman not selected		no education	tube well or borehole	7	no facility/bush/field	no	no	no	no	no	no	no	islam	0	usual resident	8	3	1	no education	wife	male	47	no	100	100	100	100	100	cannot read at all		not at all	not at all	not at all		middle	only untreated nets	0	1254	35	no or unsure	before last birth	no	middle of the cycle	6
NG7	rural	701	1	selected	woman selected and interviewed	english	secondary	unprotected well	on premises	no facility/bush/field	no	yes	no	no	no	yes	no	other christian	12	usual resident	6	3	1	complete secondary	wife	male	30	no	100	100	100	100	100	able to read only parts of sentence		less than once a week	less than once a week	less than once a week		poorest	only treated nets	0	1340	16	no or unsure	before last birth	no	before period begins	4
TD6	rural	191	1	not selected	woman not selected		no education	tube well or borehole	15	no facility/bush/field	no	no	no	no	no	no	no	islam	0	usual resident	7	2	1	no education	wife	male	52	no	100	100	100	100	100	cannot read at all		not at all	not at all	not at all		poorer	only treated nets	0	1079	15	no or unsure	before last birth	no	at any time	9
NG7	rural	701	1	not selected	woman not selected	english	higher	protected well	10	no facility/bush/field	no	yes	yes	no	no	yes	no	catholic	15	usual resident	6	3	1	higher	wife	male	37	no	100	100	100	100	100	able to read whole sentence		not at all	less than once a week	less than once a week		richer	no net	0	1278	18	no or unsure	before last birth	no	after period ended	6
TD6	rural	191	husband not in household	not selected	woman not selected		no education	not a dejure resident	not a dejure resident	not a dejure resident	not a dejure resident	not a dejure resident	not a dejure resident	not a dejure resident	not a dejure resident	not a dejure resident	not a dejure resident	islam	0	visitor	7	0	1	no education	daughter	male	77	not a dejure resident	100	100	100	100	100	no card with required language		not at all	at least once a week	not at all	not a dejure resident	middle	no net	0	1212	16	no or unsure	102	yes	after period ended	6
TD6	rural	191	1	not selected	woman selected and interviewed		no education	tube well or borehole	40	no facility/bush/field	no	no	no	no	no	no	no	islam	0	usual resident	3	0	1	no education	wife	male	76	no	100	100	100	100	100	cannot read at all		not at all	not at all	not at all		poorest	no net	0	1143	24	no or unsure	103	yes	after period ended	5
TD6	rural	191	1	not selected	woman not selected		no education	tube well or borehole	45	no facility/bush/field	no	no	no	no	yes	no	no	islam	0	usual resident	11	3	2	no education	wife	male	35	no	100	100	100	100	100	cannot read at all		not at all	not at all	not at all		poorer	no net	0	1205	20	no or unsure	203	yes	at any time	5
NG7	rural	701	1	selected	woman not selected	english	no education	protected well	on premises	no facility/bush/field	no	no	no	no	no	yes	no	catholic	0	usual resident	8	3	2	no education	wife	male	75	no	100	100	100	100	100	cannot read at all		not at all	at least once a week	less than once a week		poorest	only treated nets	1	1243	22	no or unsure	before last birth	no	after period ended	6
NG7	rural	701	1	selected	woman selected and interviewed	english	no education	protected well	5	no facility/bush/field	no	no	no	no	no	no	no	catholic	0	usual resident	9	2	1	no education	wife	male	54	no	100	100	100	100	100	cannot read at all		not at all	less than once a week	not at all		poorest	only untreated nets	0	1272	15	no or unsure	322	no	after period ended	6
NG7	rural	701	1	selected	woman selected and interviewed	english	no education	protected well	5	no facility/bush/field	no	no	no	no	no	no	no	catholic	0	usual resident	9	2	1	no education	wife	male	54	no	100	100	100	100	100	cannot read at all		not at all	less than once a week	not at all		poorest	only untreated nets	0	1272	15	no or unsure	322	no	after period ended	6
NG7	rural	701	1	not selected	woman not selected	english	no education	unprotected spring	30	no facility/bush/field	no	no	no	no	no	yes	no	catholic	0	usual resident	6	1	1	no education	wife	male	38	no	100	100	100	100	100	cannot read at all		not at all	less than once a week	not at all		poorer	no net	0	1268	21	no or unsure	day of interview	yes	after period ended	4
NG7	rural	701	1	not selected	woman not selected	english	higher	protected well	10	no facility/bush/field	no	yes	yes	no	no	yes	no	catholic	15	usual resident	6	3	1	higher	wife	male	37	no	100	100	100	100	100	able to read whole sentence		not at all	less than once a week	less than once a week		richer	no net	0	1278	18	no or unsure	before last birth	no	after period ended	6
TD6	rural	191	1	not selected	woman not selected		no education	tube well or borehole	7	no facility/bush/field	no	no	no	no	no	no	no	islam	0	usual resident	8	3	1	no education	wife	male	47	no	100	100	100	100	100	cannot read at all		not at all	not at all	not at all		middle	only untreated nets	0	1254	35	no or unsure	before last birth	no	middle of the cycle	6
TD6	rural	191	1	not selected	woman not selected		no education	tube well or borehole	don't know	no facility/bush/field	no	no	no	no	no	no	no	islam	0	usual resident	3	1	1	no education	wife	male	26	no	100	100	100	100	100	cannot read at all		not at all	not at all	not at all		poorer	only treated nets	0	1372	17	no or unsure	before last birth	no	after period ended	1
TD6	rural	191	1	not selected	woman not selected		no education	tube well or borehole	5	no facility/bush/field	no	no	no	no	no	no	no	islam	0	usual resident	4	2	1	no education	wife	male	30	no	100	100	100	100	100	cannot read at all		not at all	not at all	not at all		poorer	only treated nets	0	1326	16	no or unsure	before last birth	no	at any time	2
NG7	rural	701	1	not selected	woman not selected	english	no education	protected well	on premises	pit latrine without slab/open pit	no	no	no	no	no	no	no	catholic	0	usual resident	5	2	1	no education	wife	male	37	no	100	100	100	100	100	cannot read at all		not at all	not at all	not at all	yes	poorest	no net	0	1352	22	no or unsure	before last birth	no	after period ended	3
TD6	rural	191	1	not selected	woman not selected		no education	tube well or borehole	15	no facility/bush/field	no	no	no	no	no	no	no	islam	0	usual resident	5	2	1	no education	wife	male	30	no	100	100	100	100	100	cannot read at all		not at all	not at all	not at all		poorer	only treated nets	0	1295	15	yes	308	no	don't know	3
TD6	rural	191	1	not selected	woman not selected		no education	tube well or borehole	5	no facility/bush/field	no	no	no	no	no	no	no	islam	0	usual resident	4	2	1	no education	wife	male	30	no	100	100	100	100	100	cannot read at all		not at all	not at all	not at all		poorer	only treated nets	0	1326	16	no or unsure	before last birth	no	at any time	2
NG7	rural	701	husband not in household	not selected	woman not selected	english	primary	unprotected well	on premises	no facility/bush/field	no	yes	no	no	no	yes	no	other christian	5	usual resident	6	2	2	incomplete primary	daughter	male	72	no	100	100	100	100	100	cannot read at all		not at all	less than once a week	at least once a week		poorer	no net	0	1300	15	no or unsure	day of interview	yes	after period ended	4
NG7	rural	701	1	selected	woman selected and interviewed	english	no education	protected well	5	no facility/bush/field	no	no	no	no	no	no	no	catholic	0	usual resident	9	2	1	no education	wife	male	54	no	100	100	100	100	100	cannot read at all		not at all	less than once a week	not at all		poorest	only untreated nets	0	1272	15	no or unsure	322	no	after period ended	6
NG7	rural	701	husband not in household	selected	woman selected and interviewed	english	secondary	protected well	4	no facility/bush/field	no	no	no	no	no	no	no	catholic	9	usual resident	3	2	1	incomplete secondary	head	female	24	no	100	100	100	100	100	able to read only parts of sentence		less than once a week	at least once a week	at least once a week		poorest	only treated nets	0	1389	21	yes	304	no	after period ended	2
NG7	rural	701	1	selected	woman not selected	english	secondary	protected well	5	no facility/bush/field	no	no	no	no	no	no	no	other christian	7	usual resident	5	1	3	incomplete secondary	wife	male	23	no	100	100	100	100	100	cannot read at all		not at all	less than once a week	less than once a week		poorest	no net	0	1420	17	no or unsure	before last birth	no	after period ended	1
TD6	rural	191	1	not selected	woman not selected		no education	piped to neighbor	60	no facility/bush/field	no	no	no	no	no	no	no	islam	0	usual resident	9	4	2	no education	wife	male	60	no	100	100	100	100	100	cannot read at all		not at all	not at all	not at all		middle	no net	0	1282	16	yes	305	no	don't know	3
TD6	rural	191	1	not selected	woman not selected		no education	tube well or borehole	7	no facility/bush/field	no	no	no	no	no	no	no	islam	0	usual resident	8	3	1	no education	wife	male	47	no	100	100	100	100	100	cannot read at all		not at all	not at all	not at all		middle	only untreated nets	0	1254	35	no or unsure	before last birth	no	middle of the cycle	6
NG7	rural	701	1	selected	woman selected and interviewed	english	secondary	protected well	on premises	no facility/bush/field	no	no	no	no	no	yes	no	catholic	11	usual resident	5	2	1	incomplete secondary	wife	male	33	no	100	100	100	100	100	able to read whole sentence		not at all	not at all	not at all		poorer	no net	0	1349	22	no or unsure	114	yes	after period ended	3
NG7	rural	701	1	not selected	woman not selected	english	no education	protected well	on premises	pit latrine without slab/open pit	no	no	no	no	no	no	no	catholic	0	usual resident	5	2	1	no education	wife	male	37	no	100	100	100	100	100	cannot read at all		not at all	not at all	not at all	yes	poorest	no net	0	1352	22	no or unsure	before last birth	no	after period ended	3
TD6	rural	191	1	not selected	woman selected and interviewed		no education	tube well or borehole	6	no facility/bush/field	no	no	no	no	no	no	no	islam	0	usual resident	5	2	1	no education	wife	male	46	no	100	100	100	100	100	cannot read at all		not at all	not at all	not at all		richer	no net	0	1300	20	no or unsure	before last birth	no	middle of the cycle	3
NG7	rural	701	1	selected	woman selected and interviewed	english	secondary	unprotected well	on premises	no facility/bush/field	no	yes	no	no	no	yes	no	other christian	12	usual resident	6	3	1	complete secondary	wife	male	30	no	100	100	100	100	100	able to read only parts of sentence		less than once a week	less than once a week	less than once a week		poorest	only treated nets	0	1340	16	no or unsure	before last birth	no	before period begins	4
TD6	rural	191	1	not selected	woman not selected		no education	piped to neighbor	5	no facility/bush/field	no	no	no	no	no	no	no	islam	0	usual resident	6	2	1	no education	wife	male	30	no	100	100	100	100	100	cannot read at all		not at all	not at all	not at all		poorer	no net	0	1252	14	no or unsure	before last birth	no	after period ended	4
TD6	rural	191	1	not selected	woman selected and interviewed		no education	tube well or borehole	45	no facility/bush/field	no	no	no	no	yes	no	no	islam	0	usual resident	11	3	2	no education	wife	male	35	no	100	100	100	100	100	cannot read at all		not at all	not at all	not at all		poorer	no net	0	1353	16	no or unsure	103	yes	middle of the cycle	1
TD6	rural	191	1	not selected	woman selected and interviewed		no education	piped to neighbor	25	no facility/bush/field	no	no	no	no	no	no	no	islam	0	usual resident	8	3	1	no education	wife	male	60	no	100	100	100	100	100	cannot read at all		not at all	not at all	not at all		poorest	no net	0	1208	16	no or unsure	before last birth	no	after period ended	7
TD6	rural	161	1	not selected	woman selected and interviewed		primary	unprotected well	15	no facility/bush/field	no	no	no	no	yes	no	no	catholic	4	usual resident	6	2	1	incomplete primary	wife	male	30	no	100	100	100	100	100	cannot read at all		not at all	not at all	not at all		poorest	no net	0	1268	15	no or unsure	before last birth	no	middle of the cycle	4
TD6	rural	161	1	not selected	woman selected and interviewed		primary	unprotected well	15	no facility/bush/field	no	no	no	no	yes	no	no	catholic	4	usual resident	6	2	1	incomplete primary	wife	male	30	no	100	100	100	100	100	cannot read at all		not at all	not at all	not at all		poorest	no net	0	1268	15	no or unsure	before last birth	no	middle of the cycle	4
TD6	rural	161	1	not selected	woman not selected		primary	unprotected well	15	pit latrine with slab	no	no	no	no	no	no	no	catholic	3	usual resident	9	2	1	incomplete primary	wife	male	49	no	100	100	100	100	100	cannot read at all		not at all	not at all	at least once a week	no	middle	no net	0	1185	21	no or unsure	110	yes	middle of the cycle	8
NG7	rural	701	1	selected	woman selected and interviewed	english	no education	protected well	on premises	pit latrine with slab	no	yes	yes	no	no	yes	no	catholic	0	usual resident	4	2	1	no education	wife	male	32	no	100	100	100	100	100	cannot read at all		not at all	less than once a week	less than once a week	no	middle	no net	0	1384	22	no or unsure	before last birth	no	middle of the cycle	2
NG7	rural	701	1	selected	woman selected and interviewed	english	no education	protected well	on premises	pit latrine with slab	no	yes	yes	no	no	yes	no	catholic	0	usual resident	4	2	1	no education	wife	male	32	no	100	100	100	100	100	cannot read at all		not at all	less than once a week	less than once a week	no	middle	no net	0	1384	22	no or unsure	before last birth	no	middle of the cycle	2
TD6	rural	161	1	not selected	woman not selected		primary	unprotected well	on premises	no facility/bush/field	no	no	no	no	yes	no	no	catholic	3	usual resident	7	3	1	incomplete primary	wife	male	31	no	100	100	100	100	100	cannot read at all		not at all	not at all	not at all		poorer	no net	0	1272	17	yes	309	no	at any time	5
NG7	rural	701	1	selected	woman not selected	english	no education	protected well	on premises	flush to pit latrine	no	no	no	no	no	no	no	other christian	0	usual resident	6	2	2	no education	wife	male	48	no	100	100	100	100	100	cannot read at all		not at all	not at all	not at all	yes	poorer	no net	0	1218	18	yes	310	no	after period ended	4
NG7	rural	701	husband not in household	not selected	woman not selected	english	primary	protected well	on premises	pit latrine with slab	no	yes	no	no	no	no	no	catholic	5	usual resident	8	2	3	incomplete primary	head	female	42	no	100	100	100	100	100	cannot read at all		not at all	not at all	less than once a week	no	poorer	no net	0	1165	20	no or unsure	before last birth	no	middle of the cycle	8
TD6	rural	161	1	not selected	woman not selected		primary	unprotected well	15	pit latrine with slab	no	no	no	no	no	no	no	catholic	3	usual resident	9	2	1	incomplete primary	wife	male	49	no	100	100	100	100	100	cannot read at all		not at all	not at all	at least once a week	no	middle	no net	0	1185	21	no or unsure	110	yes	middle of the cycle	8
TD6	rural	161	1	not selected	woman not selected		primary	unprotected well	60	pit latrine with slab	no	yes	no	no	yes	no	no	other christian	4	usual resident	9	4	2	incomplete primary	wife	male	40	no	100	100	100	100	100	cannot read at all		not at all	not at all	not at all	yes	middle	no net	0	1250	19	no or unsure	106	yes	at any time	6
TD6	rural	161	1	not selected	woman not selected		no education	unprotected well	30	no facility/bush/field	no	yes	no	no	no	no	no	catholic	0	usual resident	5	3	1	no education	wife	male	31	no	100	100	100	100	100	cannot read at all		not at all	not at all	not at all		poorest	no net	0	1316	16	no or unsure	before last birth	no	don't know	3
TD6	rural	161	1	not selected	woman not selected		primary	unprotected well	60	pit latrine with slab	no	yes	no	no	yes	no	no	other christian	6	usual resident	9	4	2	complete primary	wife	male	40	no	100	100	100	100	100	cannot read at all		not at all	not at all	not at all	yes	middle	no net	0	1133	19	no or unsure	105	yes	after period ended	5
NG7	rural	701	1	not selected	woman not selected	english	secondary	protected well	on premises	pit latrine with slab	no	yes	yes	no	no	yes	no	catholic	12	usual resident	5	2	1	complete secondary	wife	male	36	no	100	100	100	100	100	cannot read at all		not at all	less than once a week	less than once a week	no	middle	no net	0	1353	24	no or unsure	125	yes	after period ended	3
TD6	rural	161	1	not selected	woman not selected		no education	unprotected well	20	no facility/bush/field	no	no	no	no	no	no	no	catholic	0	usual resident	6	2	1	no education	wife	male	35	no	100	100	100	100	100	cannot read at all		not at all	not at all	not at all		poorer	no net	0	1226	16	no or unsure	106	yes	middle of the cycle	4
TD6	rural	161	1	not selected	woman not selected		no education	unprotected well	20	no facility/bush/field	no	no	no	no	no	no	no	catholic	0	usual resident	6	2	1	no education	wife	male	35	no	100	100	100	100	100	cannot read at all		not at all	not at all	not at all		poorer	no net	0	1226	16	no or unsure	106	yes	middle of the cycle	4
NG7	rural	701	1	not selected	woman not selected	english	secondary	protected well	on premises	pit latrine with slab	no	yes	yes	no	no	yes	no	catholic	12	usual resident	5	3	1	complete secondary	wife	male	30	no	100	100	100	100	100	able to read only parts of sentence		less than once a week	not at all	less than once a week	no	middle	no net	0	1357	19	no or unsure	before last birth	no	middle of the cycle	3
TD6	rural	161	1	not selected	woman not selected		no education	unprotected well	30	no facility/bush/field	no	no	no	no	yes	yes	no	catholic	0	usual resident	7	2	1	no education	wife	male	30	no	100	100	100	100	100	cannot read at all		not at all	not at all	not at all		richer	no net	0	1231	13	no or unsure	202	yes	middle of the cycle	5
TD6	rural	161	1	not selected	woman selected and interviewed		no education	unprotected well	15	no facility/bush/field	no	no	no	no	yes	no	no	catholic	0	usual resident	8	1	1	no education	wife	male	40	no	100	100	100	100	100	cannot read at all		not at all	not at all	not at all		richer	no net	0	1154	12	no or unsure	before last birth	no	middle of the cycle	6
TD6	rural	161	1	not selected	woman not selected		no education	unprotected well	30	no facility/bush/field	no	no	no	no	yes	yes	no	catholic	0	usual resident	7	2	1	no education	wife	male	30	no	100	100	100	100	100	cannot read at all		not at all	not at all	not at all		richer	no net	0	1231	13	no or unsure	202	yes	middle of the cycle	5
TD6	rural	161	1	not selected	woman not selected		primary	unprotected well	on premises	no facility/bush/field	no	no	no	no	yes	no	no	catholic	3	usual resident	7	3	1	incomplete primary	wife	male	31	no	100	100	100	100	100	cannot read at all		not at all	not at all	not at all		poorer	no net	0	1272	17	yes	309	no	at any time	5
TD6	rural	161	1	not selected	woman not selected		primary	unprotected well	60	pit latrine with slab	no	yes	no	no	yes	no	no	other christian	4	usual resident	9	4	2	incomplete primary	wife	male	40	no	100	100	100	100	100	cannot read at all		not at all	not at all	not at all	yes	middle	no net	0	1250	19	no or unsure	106	yes	at any time	6
NG7	rural	701	1	not selected	woman not selected	english	secondary	protected well	on premises	pit latrine with slab	no	yes	yes	no	no	yes	no	catholic	12	usual resident	5	2	1	complete secondary	wife	male	36	no	100	100	100	100	100	cannot read at all		not at all	less than once a week	less than once a week	no	middle	no net	0	1353	24	no or unsure	125	yes	after period ended	3
TD6	rural	161	1	not selected	woman not selected		no education	unprotected well	30	no facility/bush/field	no	no	no	no	yes	yes	no	catholic	0	usual resident	7	2	1	no education	wife	male	30	no	100	100	100	100	100	cannot read at all		not at all	not at all	not at all		richer	no net	0	1231	13	no or unsure	202	yes	middle of the cycle	5
NG7	rural	701	1	selected	woman selected and interviewed	english	secondary	protected well	on premises	pit latrine without slab/open pit	no	yes	yes	no	no	yes	no	other christian	9	usual resident	6	1	1	incomplete secondary	wife	male	39	no	100	100	100	100	100	cannot read at all		not at all	less than once a week	at least once a week	yes	middle	only treated nets	0	1414	30	no or unsure	before last birth	no	after period ended	1
TD6	rural	161	1	not selected	woman selected and interviewed		no education	protected well	2	pit latrine with slab	no	no	no	no	yes	no	no	catholic	0	usual resident	7	2	1	no education	wife	male	39	no	100	100	100	100	100	cannot read at all		not at all	not at all	not at all	no	poorer	no net	0	1190	16	no or unsure	weeks: 1	yes	at any time	5
TD6	rural	161	1	not selected	woman selected and interviewed		no education	protected well	2	pit latrine with slab	no	no	no	no	yes	no	no	catholic	0	usual resident	7	2	1	no education	wife	male	39	no	100	100	100	100	100	cannot read at all		not at all	not at all	not at all	no	poorer	no net	0	1190	16	no or unsure	weeks: 1	yes	at any time	5
NG7	rural	701	1	not selected	woman not selected	english	higher	protected well	6	flush to pit latrine	no	yes	no	no	no	yes	no	catholic	15	usual resident	6	2	1	higher	wife	male	35	no	100	100	100	100	100	able to read whole sentence		not at all	at least once a week	not at all	no	middle	only treated nets	0	1344	19	yes	304	no	after period ended	3
NG7	rural	701	1	not selected	woman not selected	english	primary	protected well	on premises	pit latrine with slab	no	no	no	no	no	no	no	other christian	3	usual resident	5	2	1	incomplete primary	wife	male	35	no	100	100	100	100	100	cannot read at all		not at all	less than once a week	less than once a week	no	poorer	no net	0	1341	18	no or unsure	123	yes	after period ended	3
NG7	rural	701	1	selected	woman selected and interviewed	english	secondary	protected well	on premises	pit latrine with slab	no	no	no	no	no	yes	no	catholic	9	usual resident	3	1	1	incomplete secondary	wife	male	38	no	100	100	100	100	100	able to read only parts of sentence		not at all	less than once a week	less than once a week	no	poorer	no net	0	1410	21	no or unsure	days: 1	yes	before period begins	1
TD6	rural	161	1	not selected	woman not selected		primary	unprotected well	30	no facility/bush/field	no	no	no	no	no	no	no	catholic	3	usual resident	10	3	1	incomplete primary	wife	male	37	no	100	100	100	100	100	cannot read at all		not at all	not at all	not at all		middle	no net	0	1227	19	no or unsure	before last birth	no	don't know	6
NG7	rural	701	1	not selected	woman not selected	english	primary	protected well	on premises	pit latrine with slab	no	no	no	no	no	no	no	other christian	3	usual resident	5	2	1	incomplete primary	wife	male	35	no	100	100	100	100	100	cannot read at all		not at all	less than once a week	less than once a week	no	poorer	no net	0	1341	18	no or unsure	123	yes	after period ended	3
NG7	rural	701	husband not in household	not selected	woman not selected	english	no education	tube well or borehole	3	no facility/bush/field	no	yes	yes	no	no	yes	no	other christian	0	usual resident	12	1	4	no education	adopted/foster child	male	75	no	100	100	100	100	100	cannot read at all		not at all	less than once a week	at least once a week		middle	only treated nets	0	1325	19	no or unsure	before last birth	no	after period ended	3
TD6	rural	161		not selected	woman not selected		primary	unprotected well	20	no facility/bush/field	no	no	no	no	no	no	no	catholic	3	usual resident	4	1	2	incomplete primary	head	female	31	no	100	100	100	100	100	cannot read at all		not at all	not at all	not at all		poorest	no net	0	1182	14	no or unsure	before last birth	no	middle of the cycle	4
NG7	rural	701	1	not selected	woman not selected	english	primary	protected well	3	no facility/bush/field	no	no	no	no	no	no	no	catholic	4	usual resident	3	1	1	incomplete primary	wife	male	33	no	100	100	100	100	100	cannot read at all		not at all	not at all	not at all		poorer	no net	0	1411	17	no or unsure	before last birth	no	after period ended	1
TD6	rural	161	1	not selected	woman not selected		no education	unprotected well	30	no facility/bush/field	no	yes	no	no	no	no	no	catholic	0	usual resident	5	3	1	no education	wife	male	31	no	100	100	100	100	100	cannot read at all		not at all	not at all	not at all		poorest	no net	0	1316	16	no or unsure	before last birth	no	don't know	3
NG7	rural	701	1	not selected	woman not selected	english	primary	protected well	on premises	pit latrine with slab	no	yes	yes	no	no	yes	no	catholic	3	usual resident	8	2	2	incomplete primary	wife	male	40	no	100	100	100	100	100	able to read only parts of sentence		not at all	less than once a week	at least once a week	no	middle	only treated nets	0	1225	17	no or unsure	118	yes	before period begins	6
TD6	rural	161	1	not selected	woman not selected		no education	unprotected well	10	no facility/bush/field	no	no	no	no	no	no	no	catholic	0	usual resident	3	1	1	no education	wife	male	28	no	100	100	100	100	100	cannot read at all		not at all	not at all	not at all		poorest	no net	0	1366	17	no or unsure	122	yes	after period ended	1
NG7	rural	701	1	selected	woman not selected	english	no education	protected well	on premises	flush to pit latrine	no	no	no	no	no	no	no	other christian	0	usual resident	6	2	2	no education	wife	male	48	no	100	100	100	100	100	cannot read at all		not at all	not at all	not at all	yes	poorer	no net	0	1218	18	yes	310	no	after period ended	4
TD6	rural	161	1	not selected	woman not selected		primary	unprotected well	60	pit latrine with slab	no	yes	no	no	yes	no	no	other christian	4	usual resident	9	4	2	incomplete primary	wife	male	40	no	100	100	100	100	100	cannot read at all		not at all	not at all	not at all	yes	middle	no net	0	1250	19	no or unsure	106	yes	at any time	6
TD6	rural	161	1	not selected	woman not selected		primary	unprotected well	5		no	yes	no	no	yes	yes	no	catholic	5	usual resident	4	0	1	incomplete primary	wife	male	29	no	100	100	100	100	100	cannot read at all		not at all	not at all	not at all	no	middle	no net	0	1361	18	no or unsure	109	yes	middle of the cycle	0
NG7	rural	701	husband not in household	selected	woman selected and interviewed	english	primary	protected well	on premises	pit latrine with slab	no	yes	no	no	no	no	no	catholic	6	usual resident	2	0	1	complete primary	head	female	27	no	100	100	100	100	100	able to read only parts of sentence		not at all	less than once a week	at least once a week	no	poorer	no net	0	1297	17	no or unsure	109	yes	middle of the cycle	3
TD6	rural	161	1	not selected	woman not selected		primary	unprotected well	30	no facility/bush/field	no	no	no	no	no	no	no	catholic	3	usual resident	10	3	1	incomplete primary	wife	male	37	no	100	100	100	100	100	cannot read at all		not at all	not at all	not at all		middle	no net	0	1227	19	no or unsure	before last birth	no	don't know	6
NG7	rural	701	husband not in household	not selected	woman not selected	english	no education	tube well or borehole	3	no facility/bush/field	no	yes	yes	no	no	yes	no	other christian	0	usual resident	12	1	4	no education	adopted/foster child	male	75	no	100	100	100	100	100	cannot read at all		not at all	less than once a week	at least once a week		middle	only treated nets	0	1325	19	no or unsure	before last birth	no	after period ended	3
NG7	rural	701	1	selected	woman selected and interviewed	english	no education	protected well	on premises	pit latrine with slab	no	yes	no	no	no	no	no	catholic	0	usual resident	6	2	1	no education	wife	male	57	no	100	100	100	100	100	cannot read at all		not at all	less than once a week	less than once a week	no	poorer	no net	0	1302	33	no or unsure	215	no	after period ended	4
TD6	rural	161	1	not selected	woman not selected		primary	unprotected well	60	pit latrine with slab	no	yes	no	no	yes	no	no	other christian	6	usual resident	9	4	2	complete primary	wife	male	40	no	100	100	100	100	100	cannot read at all		not at all	not at all	not at all	yes	middle	no net	0	1133	19	no or unsure	105	yes	after period ended	5
NG7	rural	701	1	not selected	woman not selected	english	secondary	protected well	on premises	pit latrine with slab	no	yes	yes	no	no	yes	no	catholic	12	usual resident	5	3	1	complete secondary	wife	male	30	no	100	100	100	100	100	able to read only parts of sentence		less than once a week	not at all	less than once a week	no	middle	no net	0	1357	19	no or unsure	before last birth	no	middle of the cycle	3
NG7	rural	701	1	selected	woman selected and interviewed	english	no education	protected well	on premises	pit latrine with slab	no	yes	no	no	no	no	no	catholic	0	usual resident	6	2	1	no education	wife	male	57	no	100	100	100	100	100	cannot read at all		not at all	less than once a week	less than once a week	no	poorer	no net	0	1302	33	no or unsure	215	no	after period ended	4
NG7	rural	701	husband not in household	not selected	woman not selected	english	no education	protected well	on premises	pit latrine without slab/open pit	no	yes	yes	no	no	yes	no	catholic	0	usual resident	5	1	1	no education	sister	male	32	no	100	100	100	100	100	cannot read at all		not at all	less than once a week	not at all	no	richer	only treated nets	0	1217	30	no or unsure	in menopause/had hysterectomy	no	after period ended	5
TD6	urban	211	1	not selected	woman not selected		primary	piped to yard/plot	on premises	pit latrine with slab	yes	yes	yes	no	yes	yes	yes	islam	5	usual resident	11	2	2	incomplete primary	wife	male	46	no	100	100	100	100	100	cannot read at all		not at all	not at all	not at all	no	richest	no net	0	1156	21	no or unsure	before last birth	no	during her period	7
NG7	rural	701	1	selected	woman selected and interviewed	english	no education	river/dam/lake/ponds/stream/canal/irrigation channel	59	flush to pit latrine	yes	no	no	no	no	yes	no	other christian	0	usual resident	8	2	2	no education	wife	male	41	no	100	100	100	100	100	cannot read at all		not at all	less than once a week	at least once a week	no	middle	no net	0	1236	19	no or unsure	111	yes	after period ended	5
TD6	urban	21	1	not selected	woman not selected		secondary	piped to yard/plot	on premises	pit latrine with slab	yes	no	yes	yes	no	no	yes	islam	11	usual resident	4	2	1	incomplete secondary	wife	male	30	no	100	100	100	100	100	able to read whole sentence		less than once a week	less than once a week	at least once a week	no	richest	only treated nets	0	1332	19	no or unsure	202	yes	after period ended	2
NG7	rural	701	1	not selected	woman not selected	english	higher	protected well	on premises	pit latrine with slab	yes	yes	yes	no	no	no	no	other christian	15	usual resident	4	2	1	higher	wife	male	33	no	100	100	100	100	100	able to read whole sentence		less than once a week	at least once a week	at least once a week	no	middle	no net	0	1379	23	no or unsure	211	no	after period ended	2
NG7	rural	701		selected	woman selected and interviewed	english	no education	protected well	on premises	pit latrine with slab	yes	yes	no	no	no	no	no	catholic	0	usual resident	7	1	1	no education	daughter-in-law	female	59	no	100	100	100	100	100	cannot read at all		not at all	at least once a week	at least once a week	no	middle	no net	0	1288	24	no or unsure	day of interview	yes	after period ended	4
TD6	urban	211	1	not selected	woman not selected		no education	piped into dwelling	on premises	ventilated improved pit latrine (vip)	yes	yes	yes	yes	yes	yes	no	islam	0	usual resident	7	3	1	no education	wife	male	42	no	100	100	100	100	100	cannot read at all		not at all	at least once a week	at least once a week	no	richest	only treated nets	0	1279	21	no or unsure	105	yes	don't know	5
NG7	rural	701	1	selected	woman selected and interviewed	english	higher	protected well	on premises	pit latrine with slab	yes	no	no	no	no	yes	no	other christian	15	usual resident	5	2	1	higher	wife	male	39	no	100	100	100	100	100	able to read whole sentence		less than once a week	at least once a week	at least once a week	yes	middle	no net	0	1365	28	no or unsure	before last birth	no	after period ended	3
NG7	rural	701	1	not selected	woman not selected	english	secondary	protected well	4	flush to pit latrine	yes	no	no	no	no	yes	no	other christian	10	usual resident	4	2	1	incomplete secondary	wife	male	33	no	100	100	100	100	100	able to read only parts of sentence		at least once a week	at least once a week	at least once a week	yes	richer	only treated nets	0	1379	19	no or unsure	before last birth	no	before period begins	2
TD6	urban	211	1	not selected	woman not selected		no education	piped to yard/plot	on premises	pit latrine with slab	yes	no	yes	yes	no	yes	no	islam	0	usual resident	6	2	2	no education	wife	male	47	no	100	100	100	100	100	cannot read at all		not at all	not at all	at least once a week	no	richest	no net	0	1282	25	no or unsure	before last birth	no	at any time	3
NG7	rural	701	1	selected	woman selected and interviewed	english	no education	river/dam/lake/ponds/stream/canal/irrigation channel	59	flush to pit latrine	yes	no	no	no	no	yes	no	other christian	0	usual resident	8	2	2	no education	wife	male	41	no	100	100	100	100	100	cannot read at all		not at all	less than once a week	at least once a week	no	middle	no net	0	1236	19	no or unsure	111	yes	after period ended	5
TD6	urban	21	husband not in household	not selected	woman not selected		secondary	piped into dwelling	on premises	flush to piped sewer system	yes	yes	yes	yes	no	yes	yes	islam	13	usual resident	21	2	3	complete secondary	niece by blood	male	37	no	100	100	100	100	100	able to read whole sentence		less than once a week	at least once a week	at least once a week	no	richest	no net	0	1377	18	no or unsure		no	don't know	1
NG7	rural	701	husband not in household	selected	woman selected and interviewed	english	no education	protected well	on premises	no facility/bush/field	yes	no	no	no	no	no	no	other christian	0	usual resident	4	1	1	no education	head	female	30	no	100	100	100	100	100	cannot read at all		not at all	less than once a week	at least once a week		poorer	only untreated nets	0	1295	19	no or unsure	115	yes	before period begins	3
TD6	urban	211		not selected	woman not selected		no education	piped to yard/plot	on premises	ventilated improved pit latrine (vip)	yes	yes	yes	yes	no	yes	yes	islam	0	usual resident	17	1	2	no education	co-spouse	female	54	no	100	100	100	100	100	cannot read at all		not at all	at least once a week	at least once a week	no	richest	no net	0	1209	23	no or unsure	204	yes	don't know	6
NG7	rural	701	1	selected	woman selected and interviewed	english	secondary	protected well	on premises	no facility/bush/field	no	no	no	no	no	no	no	catholic	9	usual resident	5	2	1	incomplete secondary	wife	male	43	no	100	100	100	100	100	able to read only parts of sentence		less than once a week	less than once a week	less than once a week		poorer	no net	0	1377	23	no or unsure	109	yes	middle of the cycle	2
NG7	rural	701		not selected	woman not selected	english	primary	protected well	on premises	pit latrine with slab	yes	no	no	no	no	no	no	other christian	6	usual resident	2	1	1	complete primary	head	female	27	no	100	100	100	100	100	able to read only parts of sentence		not at all	not at all	not at all	no	poorer	only treated nets	0	1411	25	no or unsure	before last birth	no	after period ended	1
NG7	rural	701	husband not in household	not selected	woman not selected	english	secondary	tube well or borehole	30	pit latrine without slab/open pit	no	no	no	no	no	no	no	catholic	8	usual resident	6	1	1	incomplete secondary	head	female	34	no	100	100	100	100	100	able to read only parts of sentence		not at all	not at all	at least once a week	yes	poorer	only treated nets	0	1228	18	no or unsure	210	no	middle of the cycle	5
NG7	rural	701		selected	woman selected and interviewed	english	secondary	protected well	on premises	pit latrine with slab	yes	no	no	no	no	no	no	other christian	12	usual resident	1	0	1	complete secondary	head	female	35	no	100	100	100	100	100	able to read only parts of sentence		not at all	at least once a week	less than once a week	yes	middle	only treated nets	0	1282	23	no or unsure	125	yes	after period ended	0
NG7	rural	701	1	not selected	woman not selected	english	secondary	protected well	on premises	pit latrine with slab	yes	yes	no	no	no	no	no	catholic	9	usual resident	4	2	1	incomplete secondary	wife	male	52	no	100	100	100	100	100	cannot read at all		not at all	at least once a week	at least once a week	no	middle	only treated nets	0	1390	21	no or unsure	107	yes	after period ended	2
NG7	rural	701	1	not selected	woman not selected	english	secondary	protected well	on premises	pit latrine with slab	yes	no	no	no	no	no	no	catholic	11	usual resident	5	2	1	incomplete secondary	wife	male	45	no	100	100	100	100	100	cannot read at all		not at all	at least once a week	not at all	yes	middle	no net	0	1328	20	no or unsure	108	yes	after period ended	3
TD6	urban	211	1	not selected	woman not selected		no education	piped to yard/plot	on premises	pit latrine with slab	yes	yes	yes	no	yes	yes	no	islam	0	usual resident	10	2	2	no education	wife	male	52	no	100	100	100	100	100	cannot read at all		not at all	less than once a week	at least once a week	no	richest	only treated nets	0	1227	19	no or unsure	203	yes	don't know	4
NG7	rural	701	1	selected	woman selected and interviewed	english	secondary	protected well	on premises	no facility/bush/field	no	no	no	no	no	no	no	catholic	9	usual resident	5	2	1	incomplete secondary	wife	male	43	no	100	100	100	100	100	able to read only parts of sentence		less than once a week	less than once a week	less than once a week		poorer	no net	0	1377	23	no or unsure	109	yes	middle of the cycle	2
TD6	urban	211	1	not selected	woman not selected		primary	piped to yard/plot	on premises	pit latrine with slab	yes	yes	yes	no	yes	yes	no	islam	2	usual resident	10	2	2	incomplete primary	wife	male	52	no	100	100	100	100	100	cannot read at all		not at all	at least once a week	at least once a week	no	richest	only treated nets	0	1243	14	no or unsure	months: 1	yes	don't know	4
TD6	urban	211	1	not selected	woman not selected		no education	piped to yard/plot	on premises	pit latrine with slab	yes	no	yes	yes	no	yes	no	islam	0	usual resident	6	2	2	no education	wife	male	47	no	100	100	100	100	100	cannot read at all		not at all	not at all	at least once a week	no	richest	no net	0	1282	25	no or unsure	before last birth	no	at any time	3
NG7	rural	701	1	selected	woman selected and interviewed	english	higher	protected well	on premises	pit latrine with slab	yes	no	no	no	no	yes	no	other christian	15	usual resident	5	2	1	higher	wife	male	39	no	100	100	100	100	100	able to read whole sentence		less than once a week	at least once a week	at least once a week	yes	middle	no net	0	1365	28	no or unsure	before last birth	no	after period ended	3
NG7	rural	701	1	selected	woman not selected	english	secondary	protected well	3	no facility/bush/field	yes	no	no	no	no	yes	no	other christian	12	usual resident	4	1	1	complete secondary	wife	male	29	no	100	100	100	100	100	able to read whole sentence		less than once a week	at least once a week	at least once a week		poorer	no net	0	1356	22	yes	303	no	after period ended	2
TD6	urban	211	1	not selected	woman not selected		no education	piped to yard/plot	on premises	pit latrine with slab	yes	yes	yes	yes	yes	no	yes	islam	0	usual resident	8	2	1	no education	wife	male	52	no	100	100	100	100	100	cannot read at all		not at all	at least once a week	at least once a week	no	richest	no net	0	1128	18	no or unsure	104	yes	at any time	8
NG7	rural	701	1	not selected	woman not selected	english	higher	protected well	on premises	pit latrine with slab	yes	yes	yes	no	no	no	no	other christian	15	usual resident	4	2	1	higher	wife	male	33	no	100	100	100	100	100	able to read whole sentence		less than once a week	at least once a week	at least once a week	no	middle	no net	0	1379	23	no or unsure	211	no	after period ended	2
TD6	urban	211	1	not selected	woman not selected		no education	piped into dwelling	on premises	ventilated improved pit latrine (vip)	yes	yes	yes	yes	yes	yes	no	islam	0	usual resident	7	3	1	no education	wife	male	42	no	100	100	100	100	100	cannot read at all		not at all	at least once a week	at least once a week	no	richest	only treated nets	0	1279	21	no or unsure	105	yes	don't know	5
NG7	rural	701	1	selected	woman selected and interviewed	english	no education	protected well	on premises	pit latrine without slab/open pit	no	no	no	no	no	no	no	other christian	0	usual resident	6	1	1	no education	wife	male	46	no	100	100	100	100	100	cannot read at all		not at all	not at all	not at all	no	poorer	only treated nets	0	1408	18	yes	306	no	after period ended	1
TD6	urban	211	1	not selected	woman not selected		primary	piped to yard/plot	on premises	pit latrine with slab	yes	yes	yes	no	yes	yes	no	islam	2	usual resident	10	2	2	incomplete primary	wife	male	52	no	100	100	100	100	100	cannot read at all		not at all	at least once a week	at least once a week	no	richest	only treated nets	0	1243	14	no or unsure	months: 1	yes	don't know	4
TD6	urban	211	1	not selected	woman not selected		secondary	piped to yard/plot	on premises	ventilated improved pit latrine (vip)	yes	yes	yes	yes	no	no	yes	islam	12	usual resident	5	1	1	incomplete secondary	wife	male	40	no	100	100	100	100	100	able to read whole sentence		not at all	at least once a week	at least once a week	no	richest	no net	0	1305	18	yes	306	no	don't know	2
NG7	rural	701	1	not selected	woman not selected	english	primary	protected well	on premises	pit latrine without slab/open pit	no	no	no	no	no	no	no	catholic	6	usual resident	9	2	2	complete primary	wife	male	24	no	100	100	100	100	100	cannot read at all		not at all	less than once a week	not at all	no	poorest	only treated nets	0	1403	16	no or unsure	before last birth	no	after period ended	2
NG7	rural	701		selected	woman selected and interviewed	english	no education	protected well	on premises	pit latrine with slab	yes	yes	no	no	no	no	no	catholic	0	usual resident	7	1	1	no education	daughter-in-law	female	59	no	100	100	100	100	100	cannot read at all		not at all	at least once a week	at least once a week	no	middle	no net	0	1288	24	no or unsure	day of interview	yes	after period ended	4
TD6	urban	211	1	not selected	woman not selected		primary	piped to yard/plot	on premises	pit latrine with slab	yes	yes	yes	no	yes	yes	yes	islam	5	usual resident	11	2	2	incomplete primary	wife	male	46	no	100	100	100	100	100	cannot read at all		not at all	not at all	not at all	no	richest	no net	0	1156	21	no or unsure	before last birth	no	during her period	7
TD6	urban	211	1	not selected	woman not selected		higher	piped to yard/plot	on premises	ventilated improved pit latrine (vip)	yes	yes	yes	yes	yes	no	yes	islam	18	usual resident	4	1	1	higher	wife	male	41	no	100	100	100	100	100	able to read whole sentence		at least once a week	at least once a week	at least once a week	no	richest	only untreated nets	0	1272	28	yes	304	no	during her period	2
NG7	rural	701	1	selected	woman selected and interviewed	english	secondary	protected well	on premises	flush to pit latrine	yes	yes	yes	no	no	yes	no	other christian	11	usual resident	3	1	1	incomplete secondary	wife	male	30	no	100	100	100	100	100	able to read only parts of sentence		less than once a week	at least once a week	at least once a week	no	richer	only treated nets	0	1409	23	no or unsure	206	yes	middle of the cycle	1
NG7	rural	701	1	not selected	woman not selected	english	secondary	protected well	4	flush to pit latrine	yes	no	no	no	no	yes	no	other christian	10	usual resident	4	2	1	incomplete secondary	wife	male	33	no	100	100	100	100	100	able to read only parts of sentence		at least once a week	at least once a week	at least once a week	yes	richer	only treated nets	0	1379	19	no or unsure	before last birth	no	before period begins	2
NG7	rural	701	1	not selected	woman not selected	english	secondary	protected well	on premises	pit latrine with slab	yes	no	no	no	no	no	no	catholic	11	usual resident	5	2	1	incomplete secondary	wife	male	45	no	100	100	100	100	100	cannot read at all		not at all	at least once a week	not at all	yes	middle	no net	0	1328	20	no or unsure	108	yes	after period ended	3
NG7	rural	701	1	not selected	woman not selected	english	secondary	protected well	on premises	pit latrine with slab	yes	yes	no	no	no	no	no	catholic	9	usual resident	4	2	1	incomplete secondary	wife	male	52	no	100	100	100	100	100	cannot read at all		not at all	at least once a week	at least once a week	no	middle	only treated nets	0	1390	21	no or unsure	107	yes	after period ended	2
NG7	rural	701	1	not selected	woman not selected	english	primary	protected well	on premises	pit latrine without slab/open pit	no	no	no	no	no	no	no	catholic	6	usual resident	9	2	2	complete primary	wife	male	24	no	100	100	100	100	100	cannot read at all		not at all	less than once a week	not at all	no	poorest	only treated nets	0	1403	16	no or unsure	before last birth	no	after period ended	2
TD6	urban	21	1	not selected	woman not selected		secondary	piped to yard/plot	on premises	pit latrine with slab	yes	no	yes	yes	no	no	yes	islam	11	usual resident	4	2	1	incomplete secondary	wife	male	30	no	100	100	100	100	100	able to read whole sentence		less than once a week	less than once a week	at least once a week	no	richest	only treated nets	0	1332	19	no or unsure	202	yes	after period ended	2
TD6	urban	211	husband not in household	not selected	woman selected and interviewed		secondary	not a dejure resident	not a dejure resident	not a dejure resident	not a dejure resident	not a dejure resident	not a dejure resident	not a dejure resident	not a dejure resident	not a dejure resident	not a dejure resident	islam	12	visitor	6	0	1	incomplete secondary	daughter	male	46	not a dejure resident	100	100	100	100	100	able to read whole sentence		at least once a week	at least once a week	at least once a week	not a dejure resident	richest	no net	0	1378	20	no or unsure	before last birth	no	middle of the cycle	1
TD6	rural	91	6	not selected	woman selected and interviewed		no education	unprotected well	60	no facility/bush/field	no	yes	no	no	no	no	no	islam	0	usual resident	8	3	1	no education	daughter	female	62	no	100	100	100	100	100	cannot read at all		not at all	not at all	not at all		poorest	no net	0	1277	18	no or unsure	before last birth	no	middle of the cycle	5
NG7	rural	701	1	not selected	woman not selected	english	primary	protected well	6	pit latrine without slab/open pit	no	no	no	no	no	yes	no	catholic	5	usual resident	3	1	1	incomplete primary	wife	male	22	no	100	100	100	100	100	cannot read at all		not at all	less than once a week	less than once a week	yes	poorest	only treated nets	0	1422	18	no or unsure	before last birth	no	after period ended	1
NG7	rural	701	husband not in household	selected	woman selected and interviewed	english	no education	protected well	7	no facility/bush/field	no	no	no	no	no	no	no	other christian	0	usual resident	6	2	1	no education	head	female	33	no	100	100	100	100	100	cannot read at all		not at all	less than once a week	less than once a week		poorer	only treated nets	0	1277	21	no or unsure	before last birth	no	after period ended	5
TD6	rural	91	2	not selected	woman not selected		no education	unprotected well	60	pit latrine without slab/open pit	no	no	no	no	no	no	no	islam	0	usual resident	8	3	1	no education	head	female	31	no	100	100	100	100	100	cannot read at all		not at all	not at all	not at all	no	poorest	no net	0	1220	18	no or unsure	before last birth	no	middle of the cycle	6
TD6	rural	91	1	not selected	woman not selected		no education	tube well or borehole	240	no facility/bush/field	no	no	no	no	no	no	no	islam	0	usual resident	6	3	1	no education	wife	male	37	no	100	100	100	100	100	cannot read at all		not at all	not at all	not at all		poorer	no net	0	1294	18	no or unsure	before last birth	no	don't know	4
TD6	rural	91	8	not selected	woman not selected		no education	unprotected well	10	no facility/bush/field	no	yes	no	no	no	no	no	islam	0	usual resident	8	0	4	no education	daughter-in-law	male	60	no	100	100	100	100	100	cannot read at all		not at all	not at all	not at all		richer	no net	0	1157	13	no or unsure	203	yes	at any time	8
NG7	rural	701	1	not selected	woman not selected	english	no education	protected well	6	no facility/bush/field	no	no	no	no	no	no	no	catholic	0	usual resident	6	2	1	no education	wife	male	67	no	100	100	100	100	100	cannot read at all		not at all	less than once a week	less than once a week		poorest	no net	0	1326	26	no or unsure	before last birth	no	after period ended	4
TD6	rural	91	2	not selected	woman selected and interviewed		no education	unprotected well	30	pit latrine without slab/open pit	no	no	no	no	no	no	no	islam	0	usual resident	8	2	1	no education	head	female	33	no	100	100	100	100	100	cannot read at all		not at all	not at all	not at all	yes	middle	no net	0	1229	20	no or unsure	203	yes	middle of the cycle	6
TD6	rural	91	1	not selected	woman not selected		no education	tube well or borehole	45	no facility/bush/field	no	yes	no	no	no	no	no		0	usual resident	6	3	1	no education	wife	male	42	no	100	100	100	100	100	cannot read at all		not at all	not at all	not at all		richer	no net	0	1254	14	no or unsure	110	yes	middle of the cycle	4
TD6	rural	91	2	not selected	woman selected and interviewed		no education	unprotected well	30	pit latrine without slab/open pit	no	no	no	no	no	no	no	islam	0	usual resident	8	2	1	no education	head	female	33	no	100	100	100	100	100	cannot read at all		not at all	not at all	not at all	yes	middle	no net	0	1229	20	no or unsure	203	yes	middle of the cycle	6
NG7	rural	701	1	not selected	woman not selected	english	no education	unprotected spring	30	no facility/bush/field	no	yes	no	no	no	no	no	catholic	0	usual resident	5	2	1	no education	wife	male	38	no	100	100	100	100	100	cannot read at all		not at all	not at all	not at all		poorer	no net	0	1351	16	no or unsure	before last birth	no	middle of the cycle	3
TD6	rural	91	2	not selected	woman not selected		primary	unprotected well	30	no facility/bush/field	no	no	no	no	no	no	no	islam	2	usual resident	6	2	1	incomplete primary	head	female	28	no	100	100	100	100	100	cannot read at all		not at all	not at all	not at all		poorest	no net	0	1209	13	no or unsure	203	yes	at any time	6
TD6	rural	91	2	not selected	woman not selected		primary	unprotected well	30	no facility/bush/field	no	no	no	no	no	no	no	islam	2	usual resident	6	2	1	incomplete primary	head	female	28	no	100	100	100	100	100	cannot read at all		not at all	not at all	not at all		poorest	no net	0	1209	13	no or unsure	203	yes	at any time	6
TD6	rural	91	1	not selected	woman not selected		no education	unprotected well	15	no facility/bush/field	no	no	no	no	no	no	no	islam	0	usual resident	7	3	1	no education	wife	male	37	no	100	100	100	100	100	cannot read at all		not at all	not at all	not at all		poorest	only treated nets	0	1279	14	no or unsure	before last birth	no	middle of the cycle	5
NG7	rural	701	1	selected	woman selected and interviewed	english	secondary	protected well	3	no facility/bush/field	no	yes	no	no	no	no	no	catholic	7	usual resident	4	2	1	incomplete secondary	wife	male	22	no	100	100	100	100	100	able to read only parts of sentence		less than once a week	less than once a week	less than once a week		poorer	only treated nets	0	1419	21	no or unsure	before last birth	no	after period ended	1
TD6	rural	91	1	not selected	woman not selected		no education	unprotected well	60	pit latrine without slab/open pit	no	no	no	no	no	no	no		0	usual resident	10	2	2	no education	wife	male	45	no	100	100	100	100	100	cannot read at all		not at all	not at all	not at all	no	middle	only treated nets	0	1126	17	yes	308	no	middle of the cycle	9
NG7	rural	701	husband not in household	selected	woman not selected	english	secondary	unprotected well	on premises	no facility/bush/field	no	yes	no	no	no	yes	no	other christian	9	usual resident	8	3	4	incomplete secondary	daughter-in-law	female	46	no	100	100	100	100	100	cannot read at all		not at all	less than once a week	not at all		poorer	only treated nets	0	1271	12	no or unsure	119	yes	after period ended	4
TD6	rural	91	husband not in household	not selected	woman not selected		no education	tube well or borehole	20	pit latrine without slab/open pit	no	yes	no	no	no	no	no		0	usual resident	7	2	1	no education	daughter-in-law	male	90	no	100	100	100	100	100						no	richer	no net	0	1287	18	no or unsure	107	yes	middle of the cycle	3
TD6	rural	91	1	not selected	woman not selected		no education	tube well or borehole	240	no facility/bush/field	no	no	no	no	no	no	no	islam	0	usual resident	6	3	1	no education	wife	male	37	no	100	100	100	100	100	cannot read at all		not at all	not at all	not at all		poorer	no net	0	1294	18	no or unsure	before last birth	no	don't know	4
NG7	rural	701	1	not selected	woman not selected	english	secondary	protected well	on premises	no facility/bush/field	no	no	no	no	no	yes	no	catholic	12	usual resident	3	1	1	complete secondary	wife	male	26	no	100	100	100	100	100	able to read whole sentence		not at all	less than once a week	less than once a week		poorest	only treated nets	0	1410	21	no or unsure	before last birth	no	after period ended	1
NG7	rural	701		selected	woman not selected	english	primary	protected well	3	pit latrine without slab/open pit	no	no	no	no	no	no	no	other christian	4	usual resident	8	2	3	incomplete primary	daughter-in-law	male	56	no	100	100	100	100	100	cannot read at all		not at all	less than once a week	at least once a week	yes	poorer	only treated nets	0	1393	18	no or unsure	days: 1	yes	before period begins	1
TD6	rural	91	3	not selected	woman selected and interviewed		primary	tube well or borehole	40	pit latrine without slab/open pit	no	yes	no	no	no	no	no		2	usual resident	8	3	1	incomplete primary	daughter-in-law	male	82	no	100	100	100	100	100	cannot read at all		not at all	not at all	not at all	no	richer	no net	0	1298	17	yes	303	no	middle of the cycle	4
NG7	rural	701	1	not selected	woman not selected	english	no education	protected well	6	no facility/bush/field	no	no	no	no	no	no	no	catholic	0	usual resident	6	2	1	no education	wife	male	67	no	100	100	100	100	100	cannot read at all		not at all	less than once a week	less than once a week		poorest	no net	0	1326	26	no or unsure	before last birth	no	after period ended	4
TD6	rural	91	6	not selected	woman selected and interviewed		no education	unprotected well	60	no facility/bush/field	no	yes	no	no	no	no	no	islam	0	usual resident	8	3	1	no education	daughter	female	62	no	100	100	100	100	100	cannot read at all		not at all	not at all	not at all		poorest	no net	0	1277	18	no or unsure	before last birth	no	middle of the cycle	5
NG7	rural	701	husband not in household	selected	woman selected and interviewed	english	no education	protected well	7	no facility/bush/field	no	no	no	no	no	no	no	other christian	0	usual resident	6	2	1	no education	head	female	33	no	100	100	100	100	100	cannot read at all		not at all	less than once a week	less than once a week		poorer	only treated nets	0	1277	21	no or unsure	before last birth	no	after period ended	5
NG7	rural	701		not selected	woman not selected	english	secondary	protected well	7	no facility/bush/field	no	yes	yes	no	no	yes	no	other christian	7	usual resident	6	0	4	incomplete secondary	daughter-in-law	female	45	no	100	100	100	100	100	able to read only parts of sentence		less than once a week	less than once a week	less than once a week		middle	only treated nets	0	1387	20	no or unsure	210	no	after period ended	1
TD6	rural	91	husband not in household	not selected	woman not selected		no education	tube well or borehole	20	pit latrine without slab/open pit	no	yes	no	no	no	no	no		0	usual resident	7	2	1	no education	daughter-in-law	male	90	no	100	100	100	100	100						no	richer	no net	0	1287	18	no or unsure	107	yes	middle of the cycle	3
TD6	rural	91	8	not selected	woman not selected		no education	unprotected well	10	no facility/bush/field	no	yes	no	no	no	no	no	islam	0	usual resident	8	0	4	no education	daughter-in-law	male	60	no	100	100	100	100	100	cannot read at all		not at all	not at all	not at all		richer	no net	0	1157	13	no or unsure	203	yes	at any time	8
TD6	rural	91	husband not in household	not selected	woman not selected		no education	unprotected well	120	no facility/bush/field	no	no	no	no	no	no	no	islam	0	usual resident	4	3	1	no education	head	female	30	no	100	100	100	100	100	cannot read at all		not at all	not at all	not at all		poorest	no net	0	1275	21	no or unsure	days: 1	yes	at any time	4
TD6	rural	91	1	not selected	woman not selected		no education	unprotected well	120	pit latrine without slab/open pit	no	no	no	no	no	yes	no	islam	0	usual resident	8	2	1	no education	wife	male	38	no	100	100	100	100	100	cannot read at all		not at all	not at all	not at all	yes	middle	no net	0	1229	15	no or unsure	before last birth	no	at any time	6
TD6	rural	91		not selected	woman selected and interviewed		primary	unprotected well	60	no facility/bush/field	no	no	no	no	no	no	no	islam	3	usual resident	5	2	1	incomplete primary	head	female	30	no	100	100	100	100	100	cannot read at all		not at all	not at all	not at all		poorest	no net	0	1256	19	no or unsure	before last birth	no	middle of the cycle	4
TD6	rural	91	6	not selected	woman selected and interviewed		no education	unprotected well	60	no facility/bush/field	no	yes	no	no	no	no	no	islam	0	usual resident	8	3	1	no education	daughter	female	62	no	100	100	100	100	100	cannot read at all		not at all	not at all	not at all		poorest	no net	0	1277	18	no or unsure	before last birth	no	middle of the cycle	5
TD6	rural	91	1	not selected	woman not selected		no education	unprotected well	15	no facility/bush/field	no	no	no	no	no	no	no	islam	0	usual resident	7	3	1	no education	wife	male	37	no	100	100	100	100	100	cannot read at all		not at all	not at all	not at all		poorest	only treated nets	0	1279	14	no or unsure	before last birth	no	middle of the cycle	5
NG7	rural	701	1	not selected	woman not selected	english	secondary	protected well	on premises	pit latrine with slab	no	yes	no	no	no	no	no	catholic	12	usual resident	3	1	1	complete secondary	wife	male	32	no	100	100	100	100	100	able to read only parts of sentence		not at all	not at all	less than once a week	no	poorer	only treated nets	0	1401	21	yes	303	no	after period ended	1
TD6	rural	91	husband not in household	not selected	woman not selected		no education	unprotected well	120	no facility/bush/field	no	no	no	no	no	no	no	islam	0	usual resident	4	3	1	no education	head	female	30	no	100	100	100	100	100	cannot read at all		not at all	not at all	not at all		poorest	no net	0	1275	21	no or unsure	days: 1	yes	at any time	4
TD6	rural	91		not selected	woman not selected		no education	unprotected well	10	no facility/bush/field	no	yes	no	no	no	no	no	islam	0	usual resident	8	0	4	no education	daughter	male	60	no	100	100	100	100	100	cannot read at all		not at all	not at all	not at all		richer	no net	0	1216	28	no or unsure	weeks: 1	yes	at any time	5
NG7	rural	701	1	not selected	woman not selected	english	secondary	protected well	on premises	pit latrine with slab	no	yes	no	no	no	no	no	catholic	9	usual resident	4	1	1	incomplete secondary	wife	male	27	no	100	100	100	100	100	cannot read at all		not at all	less than once a week	not at all	no	poorer	only treated nets	0	1365	19	no or unsure	108	yes	after period ended	2
TD6	rural	91	1	not selected	woman not selected		no education	tube well or borehole	40	pit latrine without slab/open pit	no	no	no	no	no	no	no	islam	0	usual resident	11	3	1	no education	wife	male	65	no	100	100	100	100	100	cannot read at all		not at all	not at all	not at all	no	richer	no net	0	1130	15	no or unsure	202	yes	middle of the cycle	12
NG7	rural	701	1	selected	woman selected and interviewed	english	secondary	protected well	on premises	no facility/bush/field	no	no	no	no	no	yes	no	other christian	10	usual resident	3	1	1	incomplete secondary	wife	male	34	no	100	100	100	100	100	able to read only parts of sentence		not at all	at least once a week	less than once a week		poorest	no net	0	1395	25	no or unsure	116	yes	after period ended	1
TD6	rural	91	1	not selected	woman not selected		no education	unprotected well	15	no facility/bush/field	no	no	no	no	no	no	no	islam	0	usual resident	7	3	1	no education	wife	male	37	no	100	100	100	100	100	cannot read at all		not at all	not at all	not at all		poorest	only treated nets	0	1279	14	no or unsure	before last birth	no	middle of the cycle	5
NG7	rural	701		not selected	woman not selected	english	primary	protected well	7	pit latrine without slab/open pit	no	yes	no	no	no	yes	no	catholic	5	usual resident	7	1	1	incomplete primary	head	female	45	no	100	100	100	100	100	able to read only parts of sentence		less than once a week	less than once a week	less than once a week	yes	poorer	only treated nets	0	1136	21	no or unsure	115	yes	before period begins	6
NG7	rural	701	1	not selected	woman not selected	english	primary	protected well	on premises	pit latrine with slab	no	yes	no	no	no	yes	no	catholic	6	usual resident	8	2	1	complete primary	wife	male	36	no	100	100	100	100	100	cannot read at all		not at all	at least once a week	at least once a week	no	poorer	no net	0	1279	15	no or unsure	before last birth	no	before period begins	6
TD6	rural	91		not selected	woman selected and interviewed		primary	unprotected well	60	no facility/bush/field	no	no	no	no	no	no	no	islam	3	usual resident	5	2	1	incomplete primary	head	female	30	no	100	100	100	100	100	cannot read at all		not at all	not at all	not at all		poorest	no net	0	1256	19	no or unsure	before last birth	no	middle of the cycle	4
TD6	rural	91	2	not selected	woman not selected		no education	unprotected well	60	pit latrine without slab/open pit	no	no	no	no	no	no	no	islam	0	usual resident	8	3	1	no education	head	female	31	no	100	100	100	100	100	cannot read at all		not at all	not at all	not at all	no	poorest	no net	0	1220	18	no or unsure	before last birth	no	middle of the cycle	6
TD6	rural	91	1	not selected	woman not selected		no education	tube well or borehole	40	pit latrine without slab/open pit	no	no	no	no	no	no	no	islam	0	usual resident	11	3	1	no education	wife	male	65	no	100	100	100	100	100	cannot read at all		not at all	not at all	not at all	no	richer	no net	0	1130	15	no or unsure	202	yes	middle of the cycle	12
NG7	rural	701	1	not selected	woman not selected	english	no education	unprotected spring	30	no facility/bush/field	no	yes	no	no	no	no	no	catholic	0	usual resident	5	2	1	no education	wife	male	38	no	100	100	100	100	100	cannot read at all		not at all	not at all	not at all		poorer	no net	0	1351	16	no or unsure	before last birth	no	middle of the cycle	3
TD6	rural	91	husband not in household	not selected	woman not selected		primary	unprotected well	60	pit latrine without slab/open pit	no	no	no	no	no	no	no	islam	2	usual resident	10	2	2	incomplete primary	daughter	male	45	no	100	100	100	100	100	cannot read at all		not at all	not at all	not at all	no	middle	no net	0	1379	15	no or unsure	before last birth	no	middle of the cycle	1
TD6	rural	91	1	not selected	woman not selected		no education	unprotected well	120	pit latrine without slab/open pit	no	no	no	no	no	yes	no	islam	0	usual resident	8	2	1	no education	wife	male	38	no	100	100	100	100	100	cannot read at all		not at all	not at all	not at all	yes	middle	no net	0	1229	15	no or unsure	before last birth	no	at any time	6
NG7	rural	701	husband not in household	selected	woman selected and interviewed	english	no education	unprotected well	on premises	no facility/bush/field	no	yes	no	no	no	yes	no	other christian	0	usual resident	8	3	4	no education	daughter-in-law	female	46	no	100	100	100	100	100	cannot read at all		not at all	less than once a week	less than once a week		poorer	only treated nets	0	1395	19	no or unsure	103	yes	after period ended	1
TD6	rural	91	1	not selected	woman not selected		no education	tube well or borehole	45	no facility/bush/field	no	yes	no	no	no	no	no		0	usual resident	6	3	1	no education	wife	male	42	no	100	100	100	100	100	cannot read at all		not at all	not at all	not at all		richer	no net	0	1254	14	no or unsure	110	yes	middle of the cycle	4
TD6	rural	91	1	not selected	woman not selected		primary	unprotected well	240	no facility/bush/field	no	no	no	no	no	no	no	islam	3	usual resident	10	1	1	incomplete primary	wife	male	45	no	100	100	100	100	100	cannot read at all		not at all	not at all	not at all		poorest	only treated nets	0	1206	16	no or unsure	before last birth	no	don't know	8
NG7	rural	701	husband not in household	not selected	woman not selected	english	secondary	protected well	on premises	no facility/bush/field	no	no	no	no	no	no	no	catholic	8	usual resident	4	2	1	incomplete secondary	daughter-in-law	female	55	no	100	100	100	100	100	cannot read at all		not at all	at least once a week	less than once a week		poorest	no net	0	1371	19	no or unsure	102	yes	after period ended	2
TD6	rural	91	3	not selected	woman selected and interviewed		primary	tube well or borehole	40	pit latrine without slab/open pit	no	yes	no	no	no	no	no		2	usual resident	8	3	1	incomplete primary	daughter-in-law	male	82	no	100	100	100	100	100	cannot read at all		not at all	not at all	not at all	no	richer	no net	0	1298	17	yes	303	no	middle of the cycle	4
NG7	rural	701	1	not selected	woman not selected	english	primary	protected well	on premises	pit latrine with slab	no	yes	no	no	no	yes	no	catholic	6	usual resident	8	2	1	complete primary	wife	male	36	no	100	100	100	100	100	cannot read at all		not at all	at least once a week	at least once a week	no	poorer	no net	0	1279	15	no or unsure	before last birth	no	before period begins	6
NG7	rural	701	husband not in household	not selected	woman not selected	english	secondary	protected well	on premises	no facility/bush/field	no	no	no	no	no	no	no	catholic	8	usual resident	4	2	1	incomplete secondary	daughter-in-law	female	55	no	100	100	100	100	100	cannot read at all		not at all	at least once a week	less than once a week		poorest	no net	0	1371	19	no or unsure	102	yes	after period ended	2
TD6	rural	91	1	not selected	woman not selected		no education	unprotected well	60	no facility/bush/field	no	no	no	no	no	no	no	islam	0	usual resident	6	2	1	no education	wife	male	40	no	100	100	100	100	100	cannot read at all		not at all	not at all	not at all		middle	no net	0	1253	14	yes	308	no	middle of the cycle	4
TD6	rural	91	2	not selected	woman not selected		no education	unprotected well	60	pit latrine without slab/open pit	no	no	no	no	no	no	no	islam	0	usual resident	8	3	1	no education	head	female	31	no	100	100	100	100	100	cannot read at all		not at all	not at all	not at all	no	poorest	no net	0	1220	18	no or unsure	before last birth	no	middle of the cycle	6
NG7	rural	701	1	selected	woman selected and interviewed	english	primary	unprotected spring	25	no facility/bush/field	no	no	no	no	no	no	no	catholic	6	usual resident	4	2	1	complete primary	wife	male	33	no	100	100	100	100	100	able to read only parts of sentence		less than once a week	less than once a week	less than once a week		poorer	only treated nets	0	1373	22	yes	308	no	before period begins	2
NG7	rural	701	1	not selected	woman not selected	english	no education	river/dam/lake/ponds/stream/canal/irrigation channel	15	no facility/bush/field	no	yes	yes	no	no	no	no	catholic	0	usual resident	5	1	2	no education	wife	male	22	no	100	100	100	100	100	cannot read at all		not at all	at least once a week	at least once a week		poorer	only treated nets	0	1416	20	no or unsure	108	yes	after period ended	1
NG7	rural	701	1	selected	woman selected and interviewed	english	no education	river/dam/lake/ponds/stream/canal/irrigation channel	32	no facility/bush/field	no	yes	yes	no	no	yes	no	catholic	0	usual resident	8	2	1	no education	wife	male	44	no	100	100	100	100	100	cannot read at all		not at all	less than once a week	less than once a week		middle	only treated nets	0	1265	23	yes	months: 1	yes	after period ended	6
TD6	rural	41	7	not selected	woman selected and interviewed		no education	unprotected well	90	no facility/bush/field	no	no	no	no	no	yes	no	traditionalist	0	usual resident	7	2	2	no education	head	female	38	no	100	100	100	100	100	cannot read at all		not at all	not at all	not at all		middle	no net	0	1139	18	no or unsure	102	yes	at any time	7
TD6	rural	41	husband not in household	not selected	woman not selected		no education	unprotected well	55	no facility/bush/field	no	no	no	no	no	no	no	islam	0	usual resident	5	1	2	no education	head	female	43	no	100	100	100	100	100	cannot read at all		not at all	not at all	not at all		middle	no net	0	1195	27	no or unsure	103	yes	middle of the cycle	4
NG7	rural	701	1	not selected	woman not selected	english	secondary	protected well	on premises	pit latrine with slab	no	yes	yes	no	no	yes	no	catholic	9	usual resident	5	3	1	incomplete secondary	wife	male	28	no	100	100	100	100	100	able to read only parts of sentence		not at all	not at all	not at all	no	middle	no net	0	1356	16	no or unsure	before last birth	no	middle of the cycle	3
TD6	rural	41	husband not in household	not selected	woman not selected		no education	unprotected well	60	no facility/bush/field	no	no	no	no	no	no	no	islam	0	usual resident	6	1	1	no education	daughter	female	55	no	100	100	100	100	100	cannot read at all		not at all	not at all	not at all		middle	no net	0	1347	21	yes	302	no	middle of the cycle	1
NG7	rural	701	1	selected	woman selected and interviewed	english	primary	unprotected spring	25	no facility/bush/field	no	no	no	no	no	no	no	catholic	6	usual resident	4	2	1	complete primary	wife	male	33	no	100	100	100	100	100	able to read only parts of sentence		less than once a week	less than once a week	less than once a week		poorer	only treated nets	0	1373	22	yes	308	no	before period begins	2
TD6	rural	41	2	not selected	woman selected and interviewed		no education	unprotected well	60	no facility/bush/field	no	yes	no	no	no	no	no	islam	0	usual resident	5	2	1	no education	head	female	25	no	100	100	100	100	100	cannot read at all		not at all	not at all	not at all		middle	no net	0	1286	17	yes	307	no	after period ended	3
NG7	rural	701	1	not selected	woman not selected	english	secondary	protected well	on premises	pit latrine with slab	no	yes	yes	no	no	yes	no	catholic	9	usual resident	5	3	1	incomplete secondary	wife	male	28	no	100	100	100	100	100	able to read only parts of sentence		not at all	not at all	not at all	no	middle	no net	0	1356	16	no or unsure	before last birth	no	middle of the cycle	3
NG7	rural	701	1	selected	woman selected and interviewed	english	primary	unprotected well	30	no facility/bush/field	no	no	no	no	no	no	no	catholic	6	usual resident	3	1	1	complete primary	wife	male	31	no	100	100	100	100	100	cannot read at all		not at all	less than once a week	less than once a week		poorest	only treated nets	0	1373	17	no or unsure	121	yes	middle of the cycle	2
TD6	rural	41	1	not selected	woman not selected		no education	unprotected well	160	no facility/bush/field	no	no	no	no	no	no	no	islam	0	usual resident	6	2	1	no education	wife	male	43	no	100	100	100	100	100	cannot read at all		not at all	not at all	not at all		poorer	no net	0	1242	23	yes	303	no	after period ended	4
TD6	rural	41	1	not selected	woman not selected		no education	unprotected well	180	no facility/bush/field	no	no	no	no	no	yes	no	islam	0	usual resident	5	2	1	no education	wife	male	40	no	100	100	100	100	100	cannot read at all		not at all	not at all	not at all		richer	only treated nets	0	1265	18	no or unsure	before last birth	no	at any time	3
TD6	rural	41	7	not selected	woman selected and interviewed		no education	unprotected well	90	no facility/bush/field	no	no	no	no	no	yes	no	traditionalist	0	usual resident	7	2	2	no education	head	female	38	no	100	100	100	100	100	cannot read at all		not at all	not at all	not at all		middle	no net	0	1139	18	no or unsure	102	yes	at any time	7
NG7	rural	701	1	selected	woman selected and interviewed	english	primary	unprotected well	30	no facility/bush/field	no	no	no	no	no	no	no	catholic	6	usual resident	3	1	1	complete primary	wife	male	31	no	100	100	100	100	100	cannot read at all		not at all	less than once a week	less than once a week		poorest	only treated nets	0	1373	17	no or unsure	121	yes	middle of the cycle	2
TD6	rural	41	1	not selected	woman selected and interviewed		no education	unprotected well	180	no facility/bush/field	no	no	no	no	no	no	yes	islam	0	usual resident	8	3	1	no education	wife	male	53	no	100	100	100	100	100	cannot read at all		not at all	not at all	not at all		middle	no net	0	1193	26	no or unsure	before last birth	no	middle of the cycle	7
NG7	rural	701	1	selected	woman selected and interviewed	english	secondary	unprotected spring	30	no facility/bush/field	no	no	no	no	no	no	no	catholic	8	usual resident	4	2	1	incomplete secondary	wife	male	24	no	100	100	100	100	100	cannot read at all		not at all	less than once a week	not at all		poorer	only treated nets	0	1388	19	no or unsure	312	no	before period begins	2
TD6	rural	41	husband not in household	not selected	woman not selected		no education	unprotected well	180	no facility/bush/field	no	no	no	no	no	no	no	islam	0	usual resident	5	2	1	no education	head	female	29	no	100	100	100	100	100	cannot read at all		not at all	not at all	not at all		poorest	no net	0	1240	17	no or unsure	105	yes	after period ended	4
NG7	rural	701	1	not selected	woman not selected	english	secondary	unprotected spring	10	no facility/bush/field	no	yes	no	no	no	no	no	other christian	8	usual resident	3	1	1	incomplete secondary	wife	male	26	no	100	100	100	100	100	able to read only parts of sentence		less than once a week	less than once a week	not at all		poorer	only treated nets	0	1421	18	no or unsure	before last birth	no	before period begins	1
NG7	rural	701	1	selected	woman selected and interviewed	english	secondary	river/dam/lake/ponds/stream/canal/irrigation channel	30	no facility/bush/field	no	no	yes	no	no	yes	no	catholic	9	usual resident	3	1	1	incomplete secondary	wife	male	22	no	100	100	100	100	100	cannot read at all		not at all	at least once a week	less than once a week		poorer	only treated nets	0	1407	17	no or unsure	104	yes	after period ended	1
TD6	rural	41	husband not in household	not selected	woman not selected		no education	unprotected well	180	no facility/bush/field	no	no	no	no	no	no	no	islam	0	usual resident	10	2	3	no education	daughter	female	49	no	100	100	100	100	100	cannot read at all		not at all	not at all	not at all		poorest	no net	0	1303	20	yes	305	no	middle of the cycle	3
NG7	rural	701		not selected	woman not selected	english	no education	river/dam/lake/ponds/stream/canal/irrigation channel	15	no facility/bush/field	no	no	no	no	no	no	no	catholic	0	usual resident	8	1	1	no education	head	female	37	no	100	100	100	100	100	cannot read at all		not at all	less than once a week	less than once a week		poorest	only treated nets	0	1190	17	no or unsure	205	yes	after period ended	7
NG7	rural	701	1	selected	woman selected and interviewed	english	no education	river/dam/lake/ponds/stream/canal/irrigation channel	30	no facility/bush/field	no	no	no	no	no	no	no	catholic	0	usual resident	8	2	1	no education	wife	male	42	no	100	100	100	100	100	cannot read at all		not at all	less than once a week	less than once a week		poorest	only treated nets	0	1167	12	no or unsure	before last birth	no	after period ended	6
TD6	rural	41	1	not selected	woman not selected		no education	unprotected well	60	no facility/bush/field	no	no	no	no	no	no	no	islam	0	usual resident	8	2	1	no education	wife	male	45	no	100	100	100	100	100	cannot read at all		not at all	not at all	not at all		richer	no net	0	1135	14	no or unsure	before last birth	no	after period ended	7
TD6	rural	41	husband not in household	not selected	woman not selected		no education	unprotected well	180	no facility/bush/field	no	no	no	no	no	no	no	islam	0	usual resident	10	2	3	no education	daughter	female	49	no	100	100	100	100	100	cannot read at all		not at all	not at all	not at all		poorest	no net	0	1303	20	yes	305	no	middle of the cycle	3
TD6	rural	41	1	not selected	woman not selected		no education	unprotected well	60	no facility/bush/field	no	no	no	no	no	no	no	islam	0	usual resident	5	2	1	no education	wife	male	65	no	100	100	100	100	100	cannot read at all		not at all	not at all	not at all		poorest	no net	0	1291	28	no or unsure	before last birth	no	after period ended	3
NG7	rural	701	1	not selected	woman not selected	english	primary	river/dam/lake/ponds/stream/canal/irrigation channel	30	no facility/bush/field	no	no	yes	no	no	no	no	catholic	6	usual resident	9	1	2	complete primary	wife	male	44	no	100	100	100	100	100	cannot read at all		not at all	less than once a week	less than once a week		poorer	no net	0	1186	20	no or unsure	112	yes	after period ended	5
TD6	rural	41	1	not selected	woman not selected		no education	unprotected spring	120	no facility/bush/field	no	no	no	no	no	no	no	islam	0	usual resident	5	3	1	no education	wife	male	35	no	100	100	100	100	100	no card with required language		not at all	not at all	not at all		middle	no net	0	1338	20	no or unsure	before last birth	no	before period begins	3
NG7	rural	701	1	not selected	woman not selected	english	no education	unprotected spring	30	no facility/bush/field	no	no	no	no	no	no	no	catholic	0	usual resident	8	3	1	no education	wife	male	38	no	100	100	100	100	100	cannot read at all		not at all	less than once a week	less than once a week		poorest	only treated nets	0	1266	17	no or unsure	109	yes	before period begins	6
TD6	rural	41	husband not in household	not selected	woman not selected		primary	unprotected spring	60	pit latrine without slab/open pit	no	no	no	no	no	no	no	islam	2	usual resident	2	1	1	incomplete primary	head	female	17	no	100	100	100	100	100	cannot read at all		not at all	not at all	not at all	no	middle	no net	0	1344	14	no or unsure	weeks: 1	yes	middle of the cycle	1
NG7	rural	701	husband not in household	not selected	woman not selected	english	primary	unprotected spring	15	no facility/bush/field	no	no	no	no	yes	no	no	catholic	2	usual resident	7	2	1	incomplete primary	head	female	30	no	100	100	100	100	100	cannot read at all		not at all	less than once a week	not at all		poorest	no net	0	1250	16	no or unsure	115	yes	before period begins	6
NG7	rural	701	2	not selected	woman not selected	english	secondary	river/dam/lake/ponds/stream/canal/irrigation channel	15	no facility/bush/field	no	yes	no	no	no	no	no	catholic	7	usual resident	7	1	1	incomplete secondary	daughter-in-law	female	55	no	100	100	100	100	100	cannot read at all		not at all	at least once a week	less than once a week		poorer	only treated nets	0	1363	17	no or unsure	106	yes	after period ended	2
NG7	rural	701	3	selected	woman selected and interviewed	english	no education	unprotected well	35	no facility/bush/field	no	yes	no	no	no	yes	no	catholic	0	usual resident	8	2	1	no education	daughter-in-law	male	63	no	100	100	100	100	100	cannot read at all		not at all	less than once a week	less than once a week		middle	only treated nets	0	1240	12	no or unsure	210	no	after period ended	7
TD6	rural	41	1	not selected	woman not selected		no education	unprotected well	120	no facility/bush/field	no	no	no	no	no	no	no	islam	0	usual resident	8	2	1	no education	wife	male	43	no	100	100	100	100	100	no card with required language		not at all	not at all	not at all		middle	no net	0	1184	18	no or unsure	before last birth	no	before period begins	7
TD6	rural	41	1	not selected	woman not selected		no education	unprotected well	30	no facility/bush/field	no	no	no	no	no	no	no	islam	0	usual resident	7	1	1	no education	wife	male	57	no	100	100	100	100	100	no card with required language		not at all	not at all	not at all		poorer	no net	0	1134	17	no or unsure	105	yes	middle of the cycle	6
TD6	rural	41	1	not selected	woman not selected		no education	unprotected well	180	no facility/bush/field	no	no	no	no	no	yes	no	islam	0	usual resident	5	2	1	no education	wife	male	40	no	100	100	100	100	100	cannot read at all		not at all	not at all	not at all		richer	only treated nets	0	1265	18	no or unsure	before last birth	no	at any time	3
NG7	rural	701	1	not selected	woman not selected	english	secondary	protected well	on premises	no facility/bush/field	no	yes	no	no	no	no	no	catholic	11	usual resident	6	2	1	incomplete secondary	wife	male	35	no	100	100	100	100	100	able to read only parts of sentence		less than once a week	less than once a week	at least once a week		poorer	no net	0	1302	20	no or unsure	day of interview	yes	after period ended	4
TD6	rural	41	husband not in household	not selected	woman selected and interviewed		no education	unprotected well	60	no facility/bush/field	no	no	no	no	no	no	no	islam	0	usual resident	3	1	1	no education	head	female	25	no	100	100	100	100	100	cannot read at all		not at all	not at all	not at all		poorer	no net	0	1297	18	no or unsure	202	yes	middle of the cycle	2
TD6	rural	41	1	not selected	woman not selected		no education	unprotected spring	120	no facility/bush/field	no	no	no	no	no	no	no	islam	0	usual resident	4	2	1	no education	wife	male	28	no	100	100	100	100	100	cannot read at all		not at all	not at all	not at all		middle	no net	0	1339	21	no or unsure	before last birth	no	middle of the cycle	2
TD6	rural	41	husband not in household	not selected	woman selected and interviewed		no education	unprotected well	120	no facility/bush/field	no	no	no	no	no	no	no	islam	0	usual resident	2	1	1	no education	head	female	21	no	100	100	100	100	100	no card with required language		not at all	not at all	not at all		middle	no net	0	1369	20	no or unsure	107	yes	middle of the cycle	1
TD6	rural	41	1	not selected	woman not selected		no education	unprotected well	30	no facility/bush/field	no	no	no	no	no	no	no	islam	0	usual resident	7	2	1	no education	wife	male	34	no	100	100	100	100	100	no card with required language		not at all	not at all	not at all		middle	no net	0	1227	16	no or unsure	before last birth	no	before period begins	5
TD6	rural	41	1	not selected	woman not selected		no education	unprotected well	30	no facility/bush/field	no	no	no	no	no	no	no	islam	0	usual resident	7	2	1	no education	wife	male	34	no	100	100	100	100	100	no card with required language		not at all	not at all	not at all		middle	no net	0	1227	16	no or unsure	before last birth	no	before period begins	5
NG7	rural	701	1	selected	woman selected and interviewed	english	secondary	unprotected spring	30	no facility/bush/field	no	no	no	no	no	no	no	catholic	8	usual resident	4	2	1	incomplete secondary	wife	male	24	no	100	100	100	100	100	cannot read at all		not at all	less than once a week	not at all		poorer	only treated nets	0	1388	19	no or unsure	312	no	before period begins	2
TD6	rural	41	1	not selected	woman not selected		no education	unprotected spring	120	no facility/bush/field	no	no	no	no	no	no	no	islam	0	usual resident	5	3	1	no education	wife	male	35	no	100	100	100	100	100	no card with required language		not at all	not at all	not at all		middle	no net	0	1338	20	no or unsure	before last birth	no	before period begins	3
NG7	rural	701	1	not selected	woman not selected	english	secondary	protected well	on premises	no facility/bush/field	no	yes	no	no	no	no	no	catholic	11	usual resident	6	2	1	incomplete secondary	wife	male	35	no	100	100	100	100	100	able to read only parts of sentence		less than once a week	less than once a week	at least once a week		poorer	no net	0	1302	20	no or unsure	day of interview	yes	after period ended	4
TD6	rural	41	1	not selected	woman not selected		no education	unprotected well	120	no facility/bush/field	no	no	no	no	no	no	no	islam	0	usual resident	8	2	1	no education	wife	male	43	no	100	100	100	100	100	no card with required language		not at all	not at all	not at all		middle	no net	0	1184	18	no or unsure	before last birth	no	before period begins	7
TD6	rural	41	1	not selected	woman selected and interviewed		no education	unprotected well	180	no facility/bush/field	no	no	no	no	no	no	yes	islam	0	usual resident	8	3	1	no education	wife	male	53	no	100	100	100	100	100	cannot read at all		not at all	not at all	not at all		middle	no net	0	1193	26	no or unsure	before last birth	no	middle of the cycle	7
NG7	rural	701	1	not selected	woman not selected	english	primary	unprotected spring	5	no facility/bush/field	no	no	no	no	no	no	no	other christian	6	usual resident	3	1	1	complete primary	wife	male	30	no	100	100	100	100	100	cannot read at all		not at all	less than once a week	not at all		poorer	no net	0	1399	18	yes	309	no	after period ended	1
NG7	rural	701	3	selected	woman selected and interviewed	english	no education	unprotected well	35	no facility/bush/field	no	yes	no	no	no	yes	no	catholic	0	usual resident	8	2	1	no education	daughter-in-law	male	63	no	100	100	100	100	100	cannot read at all		not at all	less than once a week	less than once a week		middle	only treated nets	0	1240	12	no or unsure	210	no	after period ended	7
NG7	rural	701	1	selected	woman selected and interviewed	english	secondary	unprotected spring	20	no facility/bush/field	no	no	no	no	no	no	no	catholic	9	usual resident	3	1	1	incomplete secondary	wife	male	26	no	100	100	100	100	100	able to read only parts of sentence		not at all	at least once a week	less than once a week		poorest	no net	0	1401	21	no or unsure	113	yes	before period begins	1
TD6	rural	41	1	not selected	woman not selected		no education	unprotected spring	120	no facility/bush/field	no	no	no	no	no	no	no	islam	0	usual resident	5	3	1	no education	wife	male	35	no	100	100	100	100	100	no card with required language		not at all	not at all	not at all		middle	no net	0	1338	20	no or unsure	before last birth	no	before period begins	3
NG7	rural	701	1	not selected	woman not selected	english	no education	unprotected spring	30	no facility/bush/field	no	no	no	no	no	no	no	catholic	0	usual resident	8	3	1	no education	wife	male	38	no	100	100	100	100	100	cannot read at all		not at all	less than once a week	less than once a week		poorest	only treated nets	0	1266	17	no or unsure	109	yes	before period begins	6
TD6	rural	41	1	not selected	woman selected and interviewed		no education	unprotected spring	180	no facility/bush/field	no	no	no	no	no	no	no	islam	0	usual resident	7	1	1	no education	wife	male	52	no	100	100	100	100	100	cannot read at all		not at all	not at all	not at all		poorer	no net	0	1096	21	no or unsure	126	yes	after period ended	5
TD6	rural	41	1	not selected	woman not selected		no education	unprotected spring	120	no facility/bush/field	no	no	no	no	no	no	no	islam	0	usual resident	4	2	1	no education	wife	male	28	no	100	100	100	100	100	cannot read at all		not at all	not at all	not at all		middle	no net	0	1339	21	no or unsure	before last birth	no	middle of the cycle	2
TD6	rural	41	1	not selected	woman not selected		no education	unprotected well	90	no facility/bush/field	no	no	no	no	no	no	no	islam	0	usual resident	4	2	1	no education	wife	male	30	no	100	100	100	100	100	no card with required language		not at all	not at all	not at all		poorer	no net	0	1341	21	no or unsure	before last birth	no	before period begins	2
TD6	rural	41	husband not in household	not selected	woman not selected		no education	unprotected well	120	no facility/bush/field	no	no	no	no	no	no	no	islam	0	usual resident	6	1	2	no education	head	female	45	no	100	100	100	100	100	cannot read at all		not at all	not at all	not at all		richer	no net	0	1059	18	no or unsure	124	yes	after period ended	8
TD6	rural	41	husband not in household	not selected	woman not selected		no education	unprotected well	180	no facility/bush/field	no	no	no	no	no	no	no	islam	0	usual resident	10	2	3	no education	daughter	female	49	no	100	100	100	100	100	cannot read at all		not at all	not at all	not at all		poorest	no net	0	1193	17	yes	309	no	middle of the cycle	5
TD6	rural	41	1	not selected	woman not selected		no education	unprotected well	60	no facility/bush/field	no	no	no	no	no	no	no	islam	0	usual resident	5	2	1	no education	wife	male	65	no	100	100	100	100	100	cannot read at all		not at all	not at all	not at all		poorest	no net	0	1291	28	no or unsure	before last birth	no	after period ended	3
TD6	rural	41	1	not selected	woman not selected		no education	unprotected well	90	no facility/bush/field	no	no	no	no	no	no	no	islam	0	usual resident	4	2	1	no education	wife	male	30	no	100	100	100	100	100	no card with required language		not at all	not at all	not at all		poorer	no net	0	1341	21	no or unsure	before last birth	no	before period begins	2
NG7	rural	701	1	selected	woman selected and interviewed	english	no education	river/dam/lake/ponds/stream/canal/irrigation channel	30	no facility/bush/field	no	no	no	no	no	no	no	catholic	0	usual resident	8	2	1	no education	wife	male	42	no	100	100	100	100	100	cannot read at all		not at all	less than once a week	less than once a week		poorest	only treated nets	0	1167	12	no or unsure	before last birth	no	after period ended	6
NG7	rural	701	husband not in household	not selected	woman not selected	english	primary	unprotected spring	15	no facility/bush/field	no	no	no	no	yes	no	no	catholic	2	usual resident	7	2	1	incomplete primary	head	female	30	no	100	100	100	100	100	cannot read at all		not at all	less than once a week	not at all		poorest	no net	0	1250	16	no or unsure	115	yes	before period begins	6
TD6	rural	41	2	not selected	woman selected and interviewed		no education	unprotected well	60	no facility/bush/field	no	yes	no	no	no	no	no	islam	0	usual resident	5	2	1	no education	head	female	25	no	100	100	100	100	100	cannot read at all		not at all	not at all	not at all		middle	no net	0	1286	17	yes	307	no	after period ended	3
TD6	rural	51	1	not selected	woman not selected		no education	tube well or borehole	30	no facility/bush/field	no	no	no	no	no	no	no	islam	0	usual resident	7	2	1	no education	wife	male	38	no	100	100	100	100	100	cannot read at all		not at all	not at all	not at all		poorer	no net	0	1207	20	no or unsure	before last birth	no	don't know	9
NG7	rural	701	1	not selected	woman not selected	english	secondary	protected well	5	no facility/bush/field	no	no	no	no	no	no	no	catholic	8	usual resident	5	3	1	incomplete secondary	wife	male	49	no	100	100	100	100	100	able to read whole sentence		less than once a week	at least once a week	at least once a week		poorer	only treated nets	0	1358	24	no or unsure	225	no	middle of the cycle	3
TD6	rural	51		not selected	woman selected and interviewed		no education	protected well	15	no facility/bush/field	no	no	no	no	no	no	no	islam	0	usual resident	3	2	1	no education	head	female	38	no	100	100	100	100	100	cannot read at all		not at all	not at all	not at all		poorest	no net	0	1135	17	no or unsure	103	yes	don't know	8
TD6	rural	51	1	not selected	woman not selected		no education	unprotected well	20	hanging toilet/latrine	no	no	no	no	no	no	no		0	usual resident	8	2	2	no education	wife	male	37	no	100	100	100	100	100	cannot read at all		not at all	not at all	not at all	no	middle	no net	0	1358	17	no or unsure	days: 1	yes	don't know	1
TD6	rural	51	1	not selected	woman not selected		no education	unprotected well	20	no facility/bush/field	no	no	no	no	no	no	no	islam	0	usual resident	5	2	1	no education	wife	male	56	no	100	100	100	100	100	cannot read at all		not at all	not at all	not at all		poorer	only treated nets	0	1295	23	no or unsure	before last birth	no	don't know	3
TD6	rural	51	1	not selected	woman not selected		no education	unprotected well	20	no facility/bush/field	no	no	no	no	no	no	no	islam	0	usual resident	6	3	1	no education	wife	male	40	no	100	100	100	100	100	cannot read at all		not at all	not at all	not at all		poorer	only treated nets	1	1294	23	no or unsure	before last birth	no	don't know	4
NG7	rural	701	1	not selected	woman not selected	english	primary	protected well	3	no facility/bush/field	no	yes	no	no	no	yes	no	other christian	6	usual resident	5	2	1	complete primary	wife	male	27	no	100	100	100	100	100	cannot read at all		not at all	less than once a week	less than once a week		poorer	only treated nets	0	1353	18	no or unsure	before last birth	no	after period ended	3
NG7	rural	701	1	selected	woman selected and interviewed	english	secondary	protected well	30	no facility/bush/field	yes	no	no	no	no	yes	no	other christian	9	usual resident	4	2	1	incomplete secondary	wife	male	40	no	100	100	100	100	100	cannot read at all		not at all	not at all	not at all		poorest	no net	0	1263	19	no or unsure	316	no	after period ended	7
NG7	rural	701	1	selected	woman selected and interviewed	english	primary	protected well	on premises	no facility/bush/field	no	no	no	no	no	no	no	other christian	6	usual resident	4	1	1	complete primary	wife	male	67	no	100	100	100	100	100	cannot read at all		not at all	not at all	not at all		poorest	only treated nets	0	1174	12	no or unsure	119	yes	after period ended	7
TD6	rural	51	husband not in household	not selected	woman selected and interviewed		no education	protected well	30	no facility/bush/field	no	yes	no	no	no	no	no	islam	0	usual resident	10	3	1	no education	head	female	40	no	100	100	100	100	100	cannot read at all		not at all	not at all	not at all		richer	no net	0	1087	15	no or unsure	117	yes	don't know	6
NG7	rural	701	1	selected	woman selected and interviewed	english	secondary	protected well	on premises	no facility/bush/field	no	no	no	no	no	yes	no	other christian	11	usual resident	5	3	1	incomplete secondary	wife	male	31	no	100	100	100	100	100	able to read only parts of sentence		not at all	at least once a week	at least once a week		poorer	only treated nets	0	1362	15	no or unsure	before last birth	no	after period ended	3
NG7	rural	701	1	selected	woman selected and interviewed	english	secondary	protected well	30	no facility/bush/field	yes	no	no	no	no	yes	no	other christian	9	usual resident	4	2	1	incomplete secondary	wife	male	40	no	100	100	100	100	100	cannot read at all		not at all	not at all	not at all		poorest	no net	0	1263	19	no or unsure	316	no	after period ended	7
NG7	rural	701	1	not selected	woman not selected	english	secondary	protected well	5	no facility/bush/field	no	no	no	no	no	no	no	catholic	8	usual resident	5	3	1	incomplete secondary	wife	male	49	no	100	100	100	100	100	able to read whole sentence		less than once a week	at least once a week	at least once a week		poorer	only treated nets	0	1358	24	no or unsure	225	no	middle of the cycle	3
NG7	rural	701	1	not selected	woman not selected	english	primary	protected well	10	no facility/bush/field	no	yes	no	no	no	yes	no	catholic	6	usual resident	3	1	1	complete primary	wife	male	34	no	100	100	100	100	100	able to read only parts of sentence		not at all	less than once a week	not at all		poorer	only treated nets	0	1401	16	no or unsure	day of interview	yes	before period begins	1
NG7	rural	701	1	not selected	woman not selected	english	no education	protected well	30	no facility/bush/field	no	yes	no	no	no	no	no	other christian	0	usual resident	3	1	1	no education	wife	male	25	no	100	100	100	100	100	cannot read at all		not at all	less than once a week	less than once a week		poorest	only treated nets	0	1401	20	yes	312	no	after period ended	1
TD6	rural	51	1	not selected	woman not selected		no education	unprotected well	45	no facility/bush/field	no	no	no	no	no	no	no	islam	0	usual resident	7	1	1	no education	wife	male	60	no	100	100	100	100	100	cannot read at all		not at all	not at all	not at all		poorer	no net	0	1149	25	yes	307	no	don't know	7
NG7	rural	701	1	not selected	woman not selected	english	primary	protected well	3	no facility/bush/field	no	yes	no	no	no	yes	no	other christian	6	usual resident	5	2	1	complete primary	wife	male	27	no	100	100	100	100	100	cannot read at all		not at all	less than once a week	less than once a week		poorer	only treated nets	0	1353	18	no or unsure	before last birth	no	after period ended	3
NG7	rural	701	1	selected	woman selected and interviewed	english	primary	protected well	on premises	no facility/bush/field	no	no	no	no	no	no	no	other christian	6	usual resident	3	1	1	complete primary	wife	male	30	no	100	100	100	100	100	cannot read at all		not at all	less than once a week	less than once a week		poorest	only treated nets	0	1381	19	no or unsure	104	yes	after period ended	1
TD6	rural	51	1	not selected	woman not selected		no education		20	no facility/bush/field	no	yes	no	no	no	no	no	islam	0	usual resident	6	2	1	no education	wife	male	50	no	100	100	100	100	100	cannot read at all		not at all	not at all	not at all		middle	only treated nets	0	1206	15	no or unsure	before last birth	no	don't know	4
TD6	rural	51	1	not selected	woman not selected		no education	tube well or borehole	30	no facility/bush/field	no	no	no	no	no	no	no	islam	0	usual resident	7	2	1	no education	wife	male	38	no	100	100	100	100	100	cannot read at all		not at all	not at all	not at all		poorer	no net	0	1207	20	no or unsure	before last birth	no	don't know	9
NG7	rural	701	1	not selected	woman not selected	english	primary	protected well	on premises	no facility/bush/field	no	no	no	no	no	yes	no	catholic	6	usual resident	4	0	1	complete primary	wife	male	32	no	100	100	100	100	100	cannot read at all		not at all	at least once a week	not at all		poorer	no net	0	1287	12	no or unsure	114	yes	after period ended	4
TD6	rural	51		not selected	woman selected and interviewed		no education	protected well	15	no facility/bush/field	no	no	no	no	no	no	no	islam	0	usual resident	3	2	1	no education	head	female	38	no	100	100	100	100	100	cannot read at all		not at all	not at all	not at all		poorest	no net	0	1135	17	no or unsure	103	yes	don't know	8
TD6	rural	51	1	not selected	woman not selected		no education	protected well	30	no facility/bush/field	no	no	no	no	no	no	no	islam	0	usual resident	5	2	1	no education	wife	male	30	no	100	100	100	100	100	cannot read at all		not at all	not at all	not at all		poorer	no net	0	1279	13	no or unsure	before last birth	no	don't know	3
TD6	rural	51	1	not selected	woman selected and interviewed		no education	protected well	40	no facility/bush/field	no	yes	no	no	no	no	no	islam	0	usual resident	9	2	1	no education	wife	male	62	no	100	100	100	100	100	cannot read at all		not at all	not at all	not at all		poorer	no net	0	1132	19	no or unsure	106	yes	at any time	8
TD6	rural	51		not selected	woman not selected		no education	protected well	15	no facility/bush/field	no	no	no	no	no	no	no	islam	0	usual resident	4	1	1	no education	head	female	35	no	100	100	100	100	100	cannot read at all		not at all	not at all	not at all		poorest	only treated nets	0	1234	22	no or unsure	106	yes	don't know	3
TD6	rural	51	1	not selected	woman not selected		no education	unprotected well	20	no facility/bush/field	no	no	no	no	no	no	no	islam	0	usual resident	5	2	1	no education	wife	male	56	no	100	100	100	100	100	cannot read at all		not at all	not at all	not at all		poorer	only treated nets	0	1295	23	no or unsure	before last birth	no	don't know	3
TD6	rural	51	2	not selected	woman not selected		no education	unprotected well	30	no facility/bush/field	no	no	no	no	no	no	no	islam	0	usual resident	6	1	1	no education	head	female	37	no	100	100	100	100	100	cannot read at all		not at all	not at all	not at all		poorer	no net	0	1157	19	no or unsure	203	yes	don't know	4
NG7	rural	701	1	not selected	woman not selected	english	secondary	protected well	2	pit latrine without slab/open pit	no	yes	no	no	no	no	no	catholic	12	usual resident	4	1	1	complete secondary	wife	male	36	no	100	100	100	100	100	able to read only parts of sentence		less than once a week	at least once a week	at least once a week	yes	poorest	no net	0	1316	23	no or unsure	230	no	after period ended	2
TD6	rural	51	1	not selected	woman not selected		no education	protected well	30	no facility/bush/field	no	no	no	no	yes	no	no	islam	0	usual resident	5	2	1	no education	wife	male	55	no	100	100	100	100	100	cannot read at all		not at all	not at all	not at all		poorest	only treated nets	0	1307	18	no or unsure	before last birth	no	don't know	3
NG7	rural	701	1	not selected	woman not selected	english	no education	rainwater	on premises	flush to piped sewer system	no	yes	yes	yes	no	yes	no	catholic	0	usual resident	5	1	1	no education	wife	male	64	no	100	100	100	100	100	cannot read at all		not at all	at least once a week	less than once a week	no	richer	only treated nets	0	1283	17	no or unsure	119	yes	after period ended	4
TD6	rural	51	1	not selected	woman not selected		no education	unprotected well	20	no facility/bush/field	no	no	no	no	no	no	no	islam	0	usual resident	6	3	1	no education	wife	male	40	no	100	100	100	100	100	cannot read at all		not at all	not at all	not at all		poorer	only treated nets	1	1294	23	no or unsure	before last birth	no	don't know	4
NG7	rural	701	1	not selected	woman not selected	english	no education	protected well	30	no facility/bush/field	no	yes	no	no	no	no	no	catholic	0	usual resident	3	1	1	no education	wife	male	31	no	100	100	100	100	100	cannot read at all		not at all	less than once a week	less than once a week		poorer	only treated nets	0	1372	19	no or unsure	104	yes	after period ended	1
TD6	rural	51	2	not selected	woman not selected		no education	unprotected well	30	no facility/bush/field	no	yes	no	no	no	no	no	islam	0	usual resident	7	1	1	no education	head	female	28	no	100	100	100	100	100	cannot read at all		not at all	less than once a week			richer	no net	0	1208	14	no or unsure	before last birth	no	don't know	5
NG7	rural	701	1	not selected	woman not selected	english	higher	protected well	on premises	ventilated improved pit latrine (vip)	no	yes	no	no	no	yes	no	catholic	12	usual resident	5	1	1	higher	wife	male	38	no	100	100	100	100	100	able to read whole sentence		at least once a week	at least once a week	at least once a week	yes	poorer	only treated nets	0	1286	19	no or unsure	229	no	after period ended	3
TD6	rural	51	1	not selected	woman not selected		no education	protected well	30	no facility/bush/field	no	no	no	no	yes	no	no	islam	0	usual resident	5	2	1	no education	wife	male	55	no	100	100	100	100	100	cannot read at all		not at all	not at all	not at all		poorest	only treated nets	0	1307	18	no or unsure	before last birth	no	don't know	3
TD6	rural	51	1	not selected	woman not selected		no education	protected well	30	no facility/bush/field	no	no	no	no	no	no	no	islam	0	usual resident	5	2	1	no education	wife	male	30	no	100	100	100	100	100	cannot read at all		not at all	not at all	not at all		poorer	no net	0	1279	13	no or unsure	before last birth	no	don't know	3
TD6	rural	51	1	not selected	woman selected and interviewed		no education	protected well	40	no facility/bush/field	no	yes	no	no	no	no	no	islam	0	usual resident	9	2	1	no education	wife	male	62	no	100	100	100	100	100	cannot read at all		not at all	not at all	not at all		poorer	no net	0	1132	19	no or unsure	106	yes	at any time	8
TD6	rural	51	husband not in household	not selected	woman selected and interviewed		no education	unprotected well	30	no facility/bush/field	no	yes	no	no	no	no	no	islam	0	usual resident	5	1	1	no education	head	female	33	no	100	100	100	100	100	cannot read at all		not at all	not at all	not at all		poorest	no net	0	1181	16	no or unsure	109	yes	don't know	4
TD6	rural	51	1	not selected	woman not selected		no education	unprotected well	20	no facility/bush/field	no	no	no	no	no	no	no	islam	0	usual resident	5	2	1	no education	wife	male	27	no	100	100	100	100	100	cannot read at all		not at all	less than once a week	not at all		middle	no net	0	1298	12	no or unsure	before last birth	no	don't know	3
NG7	rural	701	1	not selected	woman not selected	english	no education	protected well	on premises	no facility/bush/field	no	no	no	no	no	no	no	catholic	0	usual resident	7	1	3	no education	wife	male	45	no	100	100	100	100	100	cannot read at all		not at all	at least once a week	not at all		poorest	only treated nets	0	1212	17	no or unsure	115	yes	after period ended	5
TD6	rural	51	2	not selected	woman not selected		no education	unprotected well	30	no facility/bush/field	no	no	no	no	no	no	no	islam	0	usual resident	6	1	1	no education	head	female	37	no	100	100	100	100	100	cannot read at all		not at all	not at all	not at all		poorer	no net	0	1157	19	no or unsure	203	yes	don't know	4
NG7	rural	701	1	not selected	woman not selected	english	secondary	protected well	on premises	no facility/bush/field	no	yes	yes	no	no	yes	no	catholic	9	usual resident	6	1	1	incomplete secondary	wife	male	32	no	100	100	100	100	100	able to read only parts of sentence		less than once a week	at least once a week	at least once a week		poorer	no net	0	1297	14	no or unsure	120	yes	after period ended	4
NG7	rural	701	1	selected	woman selected and interviewed	english	secondary	protected well	30	no facility/bush/field	yes	no	no	no	no	yes	no	other christian	9	usual resident	4	2	1	incomplete secondary	wife	male	40	no	100	100	100	100	100	cannot read at all		not at all	not at all	not at all		poorest	no net	0	1263	19	no or unsure	316	no	after period ended	7
TD6	rural	51	2	not selected	woman selected and interviewed		no education	protected well	30	no facility/bush/field	no	yes	no	no	no	no	no	islam	0	usual resident	3	1	1	no education	head	female	24	no	100	100	100	100	100	cannot read at all		not at all	not at all	not at all		poorer	no net	0	1326	19	no or unsure	110	yes	don't know	1
TD6	rural	51	1	not selected	woman selected, but privacy not possible		no education	protected well	15	no facility/bush/field	no	no	no	no	no	no	no	islam	0	usual resident	4	2	1	no education	wife	male	29	no	100	100	100	100	100	cannot read at all		not at all	not at all	not at all		poorest	no net	1	1383	23	no or unsure	before last birth	no	don't know	1
TD6	rural	51	1	not selected	woman not selected		no education	unprotected well	20	hanging toilet/latrine	no	no	no	no	no	no	no	islam	0	usual resident	8	2	2	no education	wife	male	37	no	100	100	100	100	100	cannot read at all		not at all	not at all	not at all	no	middle	no net	0	1272	18	no or unsure	128	yes	don't know	4
TD6	rural	51	1	not selected	woman not selected		no education	unprotected well	20	no facility/bush/field	no	no	no	no	no	no	no	islam	0	usual resident	5	2	1	no education	wife	male	27	no	100	100	100	100	100	cannot read at all		not at all	less than once a week	not at all		middle	no net	0	1298	12	no or unsure	before last birth	no	don't know	3
NG7	rural	701	1	not selected	woman not selected	english	secondary	protected well	on premises	pit latrine without slab/open pit	no	no	no	no	no	no	no	other christian	10	usual resident	3	1	1	incomplete secondary	wife	male	34	no	100	100	100	100	100	able to read only parts of sentence		less than once a week	at least once a week	at least once a week	yes	poorest	only treated nets	0	1422	20	no or unsure	weeks: 1	yes	after period ended	1
TD6	rural	51	1	not selected	woman not selected		no education	unprotected well	20	hanging toilet/latrine	no	no	no	no	no	no	no	islam	0	usual resident	8	2	2	no education	wife	male	37	no	100	100	100	100	100	cannot read at all		not at all	not at all	not at all	no	middle	no net	0	1272	18	no or unsure	128	yes	don't know	4
TD6	rural	51	1	not selected	woman not selected		no education	protected well	30	no facility/bush/field	no	no	no	no	no	no	no	islam	0	usual resident	5	2	1	no education	wife	male	30	no	100	100	100	100	100	cannot read at all		not at all	not at all	not at all		poorer	no net	0	1279	13	no or unsure	before last birth	no	don't know	3
NG7	rural	701	1	selected	woman selected and interviewed	english	secondary	protected well	on premises	no facility/bush/field	no	no	no	no	no	yes	no	other christian	11	usual resident	5	3	1	incomplete secondary	wife	male	31	no	100	100	100	100	100	able to read only parts of sentence		not at all	at least once a week	at least once a week		poorer	only treated nets	0	1362	15	no or unsure	before last birth	no	after period ended	3
TD6	rural	51	1	not selected	woman not selected		no education		20	no facility/bush/field	no	yes	no	no	no	no	no	islam	0	usual resident	6	2	1	no education	wife	male	50	no	100	100	100	100	100	cannot read at all		not at all	not at all	not at all		middle	only treated nets	0	1206	15	no or unsure	before last birth	no	don't know	4
TD6	rural	121	1	not selected	woman not selected		no education	tube well or borehole	15	no facility/bush/field	no	no	no	no	no	no	no	islam	0	usual resident	5	3	1	no education	wife	male	28	no	100	100	100	100	100	cannot read at all		not at all	not at all	not at all		richer	no net	0	1337	17	no or unsure	before last birth	no	don't know	3
NG7	rural	701	husband not in household	selected	woman selected and interviewed	english	no education	protected well	20	no facility/bush/field	no	no	no	no	no	no	no	catholic	0	usual resident	3	1	1	no education	head	female	37	no	100	100	100	100	100	cannot read at all		not at all	less than once a week	less than once a week		poorest	only treated nets	0	1238	21	no or unsure	days: 1	yes	after period ended	4
NG7	rural	701	1	selected	woman selected and interviewed	english	primary	protected well	4	no facility/bush/field	no	no	no	no	no	yes	no	catholic	6	usual resident	5	2	1	complete primary	wife	male	34	no	100	100	100	100	100	cannot read at all		not at all	less than once a week	less than once a week		poorer	only treated nets	0	1336	17	no or unsure	205	yes	after period ended	3
TD6	rural	121	husband not in household	not selected	woman selected and interviewed		no education	unprotected well	30	no facility/bush/field	no	no	no	no	no	no	no	islam	0	usual resident	12	3	3	no education	daughter-in-law	male	65	no	100	100	100	100	100	cannot read at all		not at all	not at all	not at all		richer	no net	0	1314	16	no or unsure	months: 1	yes	middle of the cycle	2
NG7	rural	701	1	not selected	woman not selected	english	secondary	protected well	5	no facility/bush/field	no	no	no	no	no	yes	no	catholic	11	usual resident	5	2	1	incomplete secondary	wife	male	30	no	100	100	100	100	100	able to read whole sentence		less than once a week	not at all	not at all		middle	only treated nets	0	1339	18	yes	303	no	after period ended	3
TD6	rural	121	2	not selected	woman not selected		no education	unprotected well	120	no facility/bush/field	no	yes	no	no	no	no	no	islam	0	usual resident	6	3	2	no education	daughter-in-law	female	40	no	100	100	100	100	100	cannot read at all		not at all	not at all	not at all		richer	no net	0	1340	19	no or unsure	109	yes	don't know	2
TD6	rural	121		not selected	woman not selected		no education	unprotected well	25	no facility/bush/field	no	no	no	no	no	no	no	islam	0	usual resident	9	3	2	no education	daughter	male	43	no	100	100	100	100	100	cannot read at all		not at all	not at all	not at all		richer	no net	0	1342	17	no or unsure	before last birth	no	at any time	2
NG7	rural	701	1	not selected	woman not selected	english	primary	protected well	5	no facility/bush/field	no	no	no	no	no	yes	no	catholic	6	usual resident	3	1	1	complete primary	wife	male	33	no	100	100	100	100	100	able to read only parts of sentence		not at all	at least once a week	at least once a week		poorer	only treated nets	0	1370	24	no or unsure	123	yes	after period ended	2
NG7	rural	701	1	selected	woman selected and interviewed	english	primary	unprotected well	on premises	no facility/bush/field	no	no	no	no	no	no	no	other christian	3	usual resident	5	3	1	incomplete primary	wife	male	37	no	100	100	100	100	100	cannot read at all		not at all	at least once a week	at least once a week		poorest	no net	0	1376	19	no or unsure	before last birth	no	before period begins	2
NG7	rural	701	husband not in household	selected	woman selected and interviewed	english	no education	protected well	on premises	no facility/bush/field	yes	no	no	no	no	no	no	catholic	0	usual resident	2	1	1	no education	head	female	31	no	100	100	100	100	100	cannot read at all		not at all	not at all	not at all		poorest	no net	0	1303	20	no or unsure	113	yes	after period ended	3
TD6	rural	121	1	not selected	woman not selected		no education	tube well or borehole	15	no facility/bush/field	no	no	no	no	no	no	no	islam	0	usual resident	5	3	1	no education	wife	male	28	no	100	100	100	100	100	cannot read at all		not at all	not at all	not at all		richer	no net	0	1337	17	no or unsure	before last birth	no	don't know	3
TD6	rural	121		not selected	woman not selected		no education	unprotected well	25	no facility/bush/field	no	no	no	no	no	no	no	islam	0	usual resident	9	3	2	no education	daughter	male	43	no	100	100	100	100	100	cannot read at all		not at all	not at all	not at all		richer	no net	0	1342	17	no or unsure	before last birth	no	at any time	2
NG7	rural	701	husband not in household	selected	woman not selected	english	no education	protected well	10	no facility/bush/field	no	no	no	no	no	no	no	catholic	0	usual resident	8	3	3	no education	daughter	male	83	no	100	100	100	100	100	cannot read at all		not at all	at least once a week	less than once a week		poorest	no net	0	1219	23	no or unsure	205	yes	after period ended	3
TD6	rural	121	1	not selected	woman selected and interviewed		no education	tube well or borehole	10	no facility/bush/field	no	no	no	no	no	no	no	islam	0	usual resident	4	1	1	no education	wife	male	33	no	100	100	100	100	100	cannot read at all		not at all	not at all	not at all		richer	no net	0	1277	16	no or unsure	before last birth	no	don't know	2
NG7	rural	701	1	selected	woman selected and interviewed	english	primary	protected well	4	no facility/bush/field	no	no	no	no	no	yes	no	catholic	6	usual resident	5	2	1	complete primary	wife	male	34	no	100	100	100	100	100	cannot read at all		not at all	less than once a week	less than once a week		poorer	only treated nets	0	1336	17	no or unsure	205	yes	after period ended	3
NG7	rural	701	1	not selected	woman not selected	english	no education	unprotected well	20	no facility/bush/field	no	no	no	no	no	no	no	catholic	0	usual resident	7	1	1	no education	wife	male	71	no	100	100	100	100	100	cannot read at all		not at all	less than once a week	less than once a week		poorest	only treated nets	0	1167	20	no or unsure	204	yes	after period ended	5
TD6	rural	121	1	not selected	woman not selected		no education	unprotected well	120	no facility/bush/field	no	yes	no	no	no	no	no	islam	0	usual resident	6	3	1	no education	wife	male	27	no	100	100	100	100	100	cannot read at all		not at all	not at all	not at all		richer	no net	0	1291	17	no or unsure	112	yes	don't know	4
TD6	rural	121	1	not selected	woman not selected		no education	unprotected well	90	no facility/bush/field	no	yes	no	no	no	no	no	islam	0	usual resident	8	2	1	no education	wife	male	50	no	100	100	100	100	100	cannot read at all		not at all	not at all	not at all		richer	no net	0	1131	22	no or unsure	106	yes	middle of the cycle	6
TD6	rural	121	1	not selected	woman selected and interviewed		no education	unprotected well	120	no facility/bush/field	no	no	no	no	no	no	no	islam	0	usual resident	4	1	1	no education	wife	male	35	no	100	100	100	100	100	cannot read at all		not at all	not at all	not at all		poorest	no net	0	1375	20	no or unsure	before last birth	no	at any time	1
NG7	rural	701	husband not in household	selected	woman selected and interviewed	english	secondary	not a dejure resident	not a dejure resident	not a dejure resident	not a dejure resident	not a dejure resident	not a dejure resident	not a dejure resident	not a dejure resident	not a dejure resident	not a dejure resident	other christian	8	visitor	6	0	2	incomplete secondary	daughter	female	41	not a dejure resident	100	100	100	100	100	cannot read at all		not at all	less than once a week	at least once a week	not a dejure resident	poorer	no net	0	1400	19	no or unsure	310	no	after period ended	2
NG7	rural	701	husband not in household	selected	woman not selected	english	no education	protected well	10	no facility/bush/field	no	no	no	no	no	no	no	catholic	0	usual resident	8	3	3	no education	daughter	male	83	no	100	100	100	100	100	cannot read at all		not at all	less than once a week	less than once a week		poorest	no net	0	1243	21	no or unsure	206	yes	after period ended	4
TD6	rural	121	husband not in household	not selected	woman not selected		no education	unprotected well	30	no facility/bush/field	no	no	no	no	no	no	no	islam	0	usual resident	12	3	3	no education	daughter-in-law	male	65	no	100	100	100	100	100	cannot read at all		not at all	not at all	not at all		richer	no net	0	1197	20	no or unsure	202	yes	don't know	5
NG7	rural	701	husband not in household	selected	woman selected and interviewed	english	secondary	not a dejure resident	not a dejure resident	not a dejure resident	not a dejure resident	not a dejure resident	not a dejure resident	not a dejure resident	not a dejure resident	not a dejure resident	not a dejure resident	other christian	8	visitor	6	0	2	incomplete secondary	daughter	female	41	not a dejure resident	100	100	100	100	100	cannot read at all		not at all	less than once a week	at least once a week	not a dejure resident	poorer	no net	0	1400	19	no or unsure	310	no	after period ended	2
NG7	rural	701		selected	woman selected and interviewed	english	no education	protected well	10	no facility/bush/field	no	no	no	no	no	no	no	catholic	0	usual resident	8	3	3	no education	daughter	male	83	no	100	100	100	100	100	cannot read at all		not at all	less than once a week	less than once a week		poorest	no net	0	1292	24	no or unsure	302	no	after period ended	2
NG7	rural	701	1	not selected	woman not selected	english	primary	protected well	5	no facility/bush/field	no	no	no	no	no	yes	no	catholic	6	usual resident	3	1	1	complete primary	wife	male	33	no	100	100	100	100	100	able to read only parts of sentence		not at all	at least once a week	at least once a week		poorer	only treated nets	0	1370	24	no or unsure	123	yes	after period ended	2
NG7	rural	701	1	selected	woman selected and interviewed	english	primary	unprotected well	on premises	no facility/bush/field	no	no	no	no	no	no	no	other christian	3	usual resident	5	3	1	incomplete primary	wife	male	37	no	100	100	100	100	100	cannot read at all		not at all	at least once a week	at least once a week		poorest	no net	0	1376	19	no or unsure	before last birth	no	before period begins	2
TD6	rural	121	1	not selected	woman selected and interviewed		no education	tube well or borehole	10	no facility/bush/field	no	no	no	no	no	no	no	islam	0	usual resident	4	1	1	no education	wife	male	33	no	100	100	100	100	100	cannot read at all		not at all	not at all	not at all		richer	no net	0	1277	16	no or unsure	before last birth	no	don't know	2
NG7	rural	701	1	not selected	woman not selected	english	primary	unprotected well	on premises	no facility/bush/field	yes	yes	no	no	no	no	no	other christian	6	usual resident	3	1	1	complete primary	wife	male	23	no	100	100	100	100	100	able to read only parts of sentence		less than once a week	at least once a week	not at all		poorer	only treated nets	0	1414	17	no or unsure	before last birth	no	before period begins	1
NG7	rural	701	1	not selected	woman not selected	english	secondary	rainwater	on premises	no facility/bush/field	no	yes	no	no	no	yes	no	other christian	9	usual resident	5	2	1	incomplete secondary	wife	male	43	no	100	100	100	100	100	able to read only parts of sentence		at least once a week	less than once a week	at least once a week		poorer	only treated nets	0	1349	22	no or unsure	before last birth	no	middle of the cycle	3
NG7	rural	701	2	selected	woman selected and interviewed	english	secondary	protected well	6	no facility/bush/field	no	no	no	no	no	no	no	catholic	11	usual resident	4	1	1	incomplete secondary	daughter-in-law	female	67	no	100	100	100	100	100	able to read only parts of sentence		not at all	not at all	not at all		poorest	only treated nets	0	1382	19	yes	305	no	before period begins	1
TD6	rural	121	husband not in household	not selected	woman selected and interviewed		no education	unprotected well	20	no facility/bush/field	no	no	no	no	no	no	no	islam	0	usual resident	2	1	1	no education	head	female	18	no	100	100	100	100	100	cannot read at all		not at all	not at all	not at all		poorest	no net	0	1349	15	yes	308	no	at any time	1
TD6	rural	121	husband not in household	not selected	woman not selected		no education	unprotected well	30	no facility/bush/field	no	yes	no	no	no	no	no	islam	0	usual resident	5	1	1	no education	head	female	32	no	100	100	100	100	100	cannot read at all		not at all	not at all	not at all		richer	no net	0	1233	20	no or unsure	before last birth	no	middle of the cycle	4
TD6	rural	121	1	not selected	woman selected and interviewed		no education	tube well or borehole	10	no facility/bush/field	no	yes	no	no	no	no	no	islam	0	usual resident	4	2	1	no education	wife	male	50	no	100	100	100	100	100	cannot read at all		not at all	not at all	not at all		richer	no net	0	1293	28	yes	306	no	don't know	3
TD6	rural	121	husband not in household	not selected	woman not selected		no education	tube well or borehole	15	no facility/bush/field	no	yes	no	no	no	no	no	islam	0	usual resident	8	0	3	no education	daughter	male	53	no	100	100	100	100	100	cannot read at all		not at all	not at all	not at all		richer	no net	0	1338	17	yes	303	no	don't know	0
TD6	rural	121	1	not selected	woman selected and interviewed		secondary	tube well or borehole	120	no facility/bush/field	no	yes	no	no	no	yes	no	islam	7	usual resident	4	2	1	incomplete secondary	wife	male	35	no	100	100	100	100	100	able to read whole sentence		not at all	less than once a week	not at all		richer	no net	0	1266	14	yes	306	no	middle of the cycle	2
NG7	rural	701		not selected	woman not selected	english	no education	protected well	on premises	no facility/bush/field	yes	no	yes	no	no	no	no	catholic	0	usual resident	5	2	2	no education	head	female	45	no	100	100	100	100	100	cannot read at all		not at all	not at all	at least once a week		middle	no net	0	1206	26	no or unsure	120	yes	before period begins	4
NG7	rural	701	1	selected	woman selected and interviewed	english	secondary	protected well	10	no facility/bush/field	no	yes	no	no	no	yes	no	other christian	8	usual resident	7	1	1	incomplete secondary	wife	male	38	no	100	100	100	100	100	able to read only parts of sentence		less than once a week	not at all	not at all		poorer	only treated nets	0	1273	21	no or unsure	before last birth	no	after period ended	5
NG7	rural	701	1	not selected	woman not selected	english	no education	protected well	on premises	no facility/bush/field	no	no	no	no	no	no	no	catholic	0	usual resident	4	2	1	no education	wife	male	45	no	100	100	100	100	100	cannot read at all		not at all	at least once a week	at least once a week		poorer	only treated nets	0	1370	21	yes	months: 1	yes	after period ended	2
TD6	rural	121	1	not selected	woman not selected		no education	tube well or borehole	15	no facility/bush/field	no	yes	no	no	no	no	no	islam	0	usual resident	5	3	1	no education	wife	male	32	no	100	100	100	100	100	cannot read at all		not at all	not at all	not at all		richer	no net	0	1315	21	no or unsure	before last birth	no	don't know	3
NG7	rural	701	1	not selected	woman not selected	english	no education	protected well	on premises	no facility/bush/field	no	no	no	no	no	no	no	catholic	0	usual resident	4	2	1	no education	wife	male	45	no	100	100	100	100	100	cannot read at all		not at all	at least once a week	at least once a week		poorer	only treated nets	0	1370	21	yes	months: 1	yes	after period ended	2
NG7	rural	701	1	not selected	woman not selected	english	secondary	protected well	5	no facility/bush/field	no	no	no	no	no	yes	no	catholic	11	usual resident	5	2	1	incomplete secondary	wife	male	30	no	100	100	100	100	100	able to read whole sentence		less than once a week	not at all	not at all		middle	only treated nets	0	1339	18	yes	303	no	after period ended	3
TD6	rural	121	1	not selected	woman not selected		no education	unprotected well	120	no facility/bush/field	no	yes	no	no	no	no	no	islam	0	usual resident	6	3	1	no education	wife	male	27	no	100	100	100	100	100	cannot read at all		not at all	not at all	not at all		richer	no net	0	1291	17	no or unsure	112	yes	don't know	4
TD6	rural	121	1	not selected	woman selected and interviewed		secondary	tube well or borehole	120	no facility/bush/field	no	yes	no	no	no	yes	no	islam	7	usual resident	4	2	1	incomplete secondary	wife	male	35	no	100	100	100	100	100	able to read whole sentence		not at all	less than once a week	not at all		richer	no net	0	1266	14	yes	306	no	middle of the cycle	2
TD6	rural	121	husband not in household	not selected	woman not selected		no education	tube well or borehole	15	no facility/bush/field	no	yes	no	no	no	no	no	islam	0	usual resident	8	0	3	no education	daughter	male	53	no	100	100	100	100	100	cannot read at all		not at all	not at all	not at all		richer	no net	0	1338	17	yes	303	no	don't know	0
TD6	rural	121	1	not selected	woman not selected		no education	unprotected well	90	no facility/bush/field	no	yes	no	no	no	no	no	islam	0	usual resident	8	2	1	no education	wife	male	50	no	100	100	100	100	100	cannot read at all		not at all	not at all	not at all		richer	no net	0	1131	22	no or unsure	106	yes	middle of the cycle	6
NG7	rural	701	1	not selected	woman not selected	english	secondary	protected well	on premises	no facility/bush/field	no	yes	yes	no	no	no	no	catholic	8	usual resident	3	1	1	incomplete secondary	wife	male	38	no	100	100	100	100	100	cannot read at all		not at all	not at all	less than once a week		poorer	only treated nets	0	1405	21	no or unsure	106	yes	after period ended	1
NG7	rural	701	1	not selected	woman not selected	english	no education	unprotected well	on premises	no facility/bush/field	yes	no	no	no	no	no	no	catholic	0	usual resident	6	1	1	no education	wife	male	50	no	100	100	100	100	100	cannot read at all		not at all	at least once a week	at least once a week		poorer	only treated nets	0	1112	14	no or unsure	103	yes	after period ended	8
TD6	rural	121		not selected	woman not selected		no education	unprotected well	90	no facility/bush/field	no	no	no	no	no	no	no	islam	0	usual resident	5	1	1	no education	daughter	female	60	no	100	100	100	100	100	cannot read at all		not at all	not at all	not at all		poorer	no net	0	1270	18	no or unsure	104	yes	middle of the cycle	3
NG7	rural	701	1	not selected	woman not selected	english	secondary	protected well	5	no facility/bush/field	no	yes	yes	no	no	yes	no	other christian	12	usual resident	6	2	1	complete secondary	wife	male	42	no	100	100	100	100	100	able to read whole sentence		not at all	not at all	not at all		poorer	only treated nets	0	1306	25	no or unsure	108	yes	after period ended	4
NG7	rural	701	1	not selected	woman not selected	english	secondary	rainwater	on premises	no facility/bush/field	no	yes	no	no	no	yes	no	other christian	9	usual resident	5	2	1	incomplete secondary	wife	male	43	no	100	100	100	100	100	able to read only parts of sentence		at least once a week	less than once a week	at least once a week		poorer	only treated nets	0	1349	22	no or unsure	before last birth	no	middle of the cycle	3
TD6	rural	121	husband not in household	not selected	woman not selected		no education	unprotected well	10	no facility/bush/field	no	no	no	no	no	no	no	islam	0	usual resident	5	0	3	no education	daughter	female	45	no	100	100	100	100	100	cannot read at all		not at all	not at all	not at all		richer	no net	0	1363	19	yes	305	no	don't know	0
TD6	rural	121	husband not in household	not selected	woman not selected		no education	tube well or borehole	10	no facility/bush/field	no	no	no	no	no	no	no	islam	0	usual resident	6	1	2	no education	daughter	male	75	no	100	100	100	100	100	cannot read at all		not at all	not at all	not at all		richer	no net	0	1369	16	no or unsure	before last birth	no	don't know	1
TD6	rural	121	1	not selected	woman not selected		no education	tube well or borehole	15	no facility/bush/field	no	yes	no	no	no	no	no	islam	0	usual resident	5	3	1	no education	wife	male	32	no	100	100	100	100	100	cannot read at all		not at all	not at all	not at all		richer	no net	0	1315	21	no or unsure	before last birth	no	don't know	3
TD6	rural	121	1	not selected	woman not selected		no education	tube well or borehole	15	no facility/bush/field	no	no	no	no	no	no	no	islam	0	usual resident	5	3	1	no education	wife	male	28	no	100	100	100	100	100	cannot read at all		not at all	not at all	not at all		richer	no net	0	1337	17	no or unsure	before last birth	no	don't know	3
TD6	rural	121	1	not selected	woman selected and interviewed		no education	unprotected well	120	no facility/bush/field	no	no	no	no	no	no	no	islam	0	usual resident	10	2	4	no education	wife	male	37	no	100	100	100	100	100	cannot read at all		not at all	not at all	not at all		richer	no net	0	1193	14	no or unsure	202	yes	at any time	5
TD6	rural	121	1	not selected	woman not selected		no education	tube well or borehole	10	no facility/bush/field	no	no	no	no	no	no	no	islam	0	usual resident	7	2	1	no education	wife	male	60	no	100	100	100	100	100	cannot read at all		not at all	not at all	not at all		richer	no net	0	1134	20	no or unsure	110	yes	don't know	7
NG7	rural	701	1	not selected	woman not selected	english	no education	unprotected well	on premises	no facility/bush/field	yes	no	no	no	no	no	no	catholic	0	usual resident	6	1	1	no education	wife	male	50	no	100	100	100	100	100	cannot read at all		not at all	at least once a week	at least once a week		poorer	only treated nets	0	1112	14	no or unsure	103	yes	after period ended	8
TD6	rural	121	2	not selected	woman not selected		no education	unprotected well	120	no facility/bush/field	no	yes	no	no	no	no	no	islam	0	usual resident	6	3	2	no education	daughter-in-law	female	40	no	100	100	100	100	100	cannot read at all		not at all	not at all	not at all		richer	no net	0	1340	19	no or unsure	109	yes	don't know	2
TD6	rural	121	1	not selected	woman selected and interviewed		no education	unprotected well	120	no facility/bush/field	no	no	no	no	no	no	no	islam	0	usual resident	10	2	4	no education	wife	male	37	no	100	100	100	100	100	cannot read at all		not at all	not at all	not at all		richer	no net	0	1193	14	no or unsure	202	yes	at any time	5
TD6	rural	121	1	not selected	woman not selected		no education	tube well or borehole	20	no facility/bush/field	no	yes	no	no	no	no	no	islam	0	usual resident	3	1	1	no education	wife	male	22	no	100	100	100	100	100	cannot read at all		not at all	not at all	not at all		richer	no net	0	1366	17	no or unsure	202	yes	middle of the cycle	1
TD6	rural	121	1	not selected	woman selected and interviewed		no education	unprotected well	25	no facility/bush/field	no	no	no	no	no	no	no	other christian	0	usual resident	9	3	2	no education	wife	male	43	no	100	100	100	100	100	cannot read at all		not at all	not at all	not at all		richer	no net	0	1135	16	yes	304	no	at any time	7
TD6	urban	171	1	not selected	woman not selected		primary	piped to yard/plot	on premises	pit latrine without slab/open pit	no	yes	no	no	no	yes	no	islam	6	usual resident	7	3	1	complete primary	wife	male	36	no	100	100	100	100	100	able to read whole sentence		at least once a week	at least once a week	not at all	yes	richest	no net	0	1236	15	no or unsure	before last birth	no	at any time	5
NG7	rural	701	1	selected	woman selected and interviewed	english	secondary	rainwater	on premises	no facility/bush/field	no	no	no	no	no	no	no	catholic	8	usual resident	5	3	1	incomplete secondary	wife	male	36	no	100	100	100	100	100	able to read only parts of sentence		less than once a week	less than once a week	less than once a week		poorest	only treated nets	0	1366	17	no or unsure	before last birth	no	after period ended	3
NG7	rural	701	1	not selected	woman not selected	english	secondary	protected well	30	no facility/bush/field	no	yes	yes	no	no	yes	no	catholic	8	usual resident	9	4	2	incomplete secondary	wife	male	32	no	100	100	100	100	100	able to read only parts of sentence		less than once a week	less than once a week	less than once a week		poorest	only treated nets	1	1406	24	no or unsure	before last birth	no	after period ended	2
NG7	rural	701	1	selected	woman selected and interviewed	english	primary	protected well	on premises	no facility/bush/field	no	no	no	no	no	yes	no	catholic	6	usual resident	6	2	1	complete primary	wife	male	46	no	100	100	100	100	100	able to read only parts of sentence		less than once a week	less than once a week	less than once a week		poorest	no net	0	1274	21	no or unsure	before last birth	no	before period begins	4
NG7	rural	701	1	not selected	woman not selected	english	secondary	rainwater	on premises	no facility/bush/field	no	no	no	no	no	yes	no	other christian	12	usual resident	5	3	1	complete secondary	wife	male	35	no	100	100	100	100	100	able to read whole sentence		not at all	less than once a week	less than once a week		poorer	only treated nets	0	1366	24	no or unsure	316	no	after period ended	3
NG7	rural	701	1	not selected	woman not selected	english	secondary	rainwater	on premises	no facility/bush/field	no	no	no	no	no	yes	no	other christian	12	usual resident	5	3	1	complete secondary	wife	male	35	no	100	100	100	100	100	able to read whole sentence		not at all	less than once a week	less than once a week		poorer	only treated nets	0	1366	24	no or unsure	316	no	after period ended	3
NG7	rural	701	1	not selected	woman not selected	english	secondary	protected well	30	no facility/bush/field	no	yes	yes	no	no	yes	no	catholic	8	usual resident	9	4	2	incomplete secondary	wife	male	32	no	100	100	100	100	100	able to read only parts of sentence		less than once a week	less than once a week	less than once a week		poorest	only treated nets	1	1406	24	no or unsure	before last birth	no	after period ended	2
NG7	rural	701	husband not in household	selected	woman selected and interviewed	english	no education	rainwater	on premises	no facility/bush/field	no	no	no	no	no	no	no	other christian	0	usual resident	4	2	1	no education	head	female	31	no	100	100	100	100	100	cannot read at all		not at all	less than once a week	less than once a week		poorest	only treated nets	0	1301	20	no or unsure	308	no	after period ended	4
NG7	rural	701	1	not selected	woman not selected	english	no education	protected well	30	no facility/bush/field	no	yes	yes	no	no	yes	no	catholic	0	usual resident	9	4	2	no education	wife	male	32	no	100	100	100	100	100	cannot read at all		not at all	not at all	not at all		poorest	only treated nets	0	1294	17	no or unsure	120	yes	after period ended	5
TD6	urban	171	1	not selected	woman not selected		primary	piped to neighbor	on premises	flush to piped sewer system	no	yes	no	no	no	yes	no	islam	6	usual resident	9	3	2	complete primary	wife	male	33	no	100	100	100	100	100	able to read whole sentence		at least once a week	at least once a week	at least once a week	no	richest	only treated nets	0	1261	13	no or unsure	302	no	at any time	4
NG7	rural	701	husband not in household	selected	woman selected and interviewed	english	no education	rainwater	on premises	no facility/bush/field	no	no	no	no	no	no	no	other christian	0	usual resident	4	2	1	no education	head	female	31	no	100	100	100	100	100	cannot read at all		not at all	less than once a week	less than once a week		poorest	only treated nets	0	1301	20	no or unsure	308	no	after period ended	4
NG7	rural	701	1	not selected	woman not selected	english	no education	protected well	30	no facility/bush/field	no	yes	yes	no	no	yes	no	catholic	0	usual resident	9	4	2	no education	wife	male	32	no	100	100	100	100	100	cannot read at all		not at all	not at all	not at all		poorest	only treated nets	0	1294	17	no or unsure	120	yes	after period ended	5
TD6	urban	171	1	not selected	woman not selected		secondary	piped to neighbor	30	pit latrine without slab/open pit	no	no	no	no	yes	yes	no	islam	7	usual resident	6	2	1	incomplete secondary	wife	male	54	no	100	100	100	100	100	able to read whole sentence		not at all	not at all	not at all	yes	richest	no net	0	1166	19	no or unsure	203	yes	after period ended	5
TD6	urban	171	1	not selected	woman selected and interviewed		primary	protected well	25	pit latrine without slab/open pit	no	no	no	no	no	yes	no	catholic	1	usual resident	10	2	1	incomplete primary	wife	male	85	no	100	100	100	100	100	cannot read at all		not at all	not at all	not at all	yes	poorest	no net	0	1155	16	no or unsure	204	yes	at any time	5
[truncated: 51,334 more rows]
[truncated: 113 more columns]
